# Supplementary material for: A SiO2 Hybrid Enzyme-Based Biosensor with Enhanced Electrochemical Stability for Accuracy Detection of Glucose
Source: Int J Anal Chem. 2023 Jun 2;2023:6620613. doi: 10.1155/2023/6620613 (PMC10256442; doi:10.1155/2023/6620613)
Supplement: Supplementary Materials — The first supplementary material file is the original data of the CV and AC impedance of electrode with different modification. The second supplementary material file is the original data of the peak current at different temperatures and pH. The third supplementary material file is the original data of the working curve for the detection of glucose. [file 6620613.f1.zip › 1.txt]

Original data of figure 5. (A)The CV of electrode with different modification (in PBS with 0.02 M K3[Fe(CN)6]) and (B) the AC impedance of electrode with different modification.
1	-3.65E-06	-1	-3.651	1	-3.89E-06	-1	-3.890	1	-3.22E-06	-1	-3.224	1	-2.02E-05	-1	-20.180	1	-2.16E-05	-1	-21.550	1	-1.52E-05	-1	-15.180
0.999	-3.51E-06	-0.999	-3.511	0.999	-3.78E-06	-0.999	-3.776	0.999	-3.13E-06	-0.999	-3.125	0.999	-1.98E-05	-0.999	-19.810	0.999	-2.11E-05	-0.999	-21.120	0.999	-1.49E-05	-0.999	-14.900
0.998	-3.44E-06	-0.998	-3.444	0.998	-3.71E-06	-0.998	-3.711	0.998	-3.07E-06	-0.998	-3.074	0.998	-1.95E-05	-0.998	-19.450	0.998	-2.07E-05	-0.998	-20.700	0.998	-1.46E-05	-0.998	-14.620
0.997	-3.40E-06	-0.997	-3.395	0.997	-3.66E-06	-0.997	-3.660	0.997	-3.03E-06	-0.997	-3.032	0.997	-1.91E-05	-0.997	-19.120	0.997	-2.03E-05	-0.997	-20.300	0.997	-1.44E-05	-0.997	-14.360
0.996	-3.35E-06	-0.996	-3.352	0.996	-3.61E-06	-0.996	-3.613	0.996	-3.00E-06	-0.996	-2.996	0.996	-1.88E-05	-0.996	-18.810	0.996	-1.99E-05	-0.996	-19.920	0.996	-1.41E-05	-0.996	-14.120
0.995	-3.31E-06	-0.995	-3.313	0.995	-3.57E-06	-0.995	-3.570	0.995	-2.96E-06	-0.995	-2.962	0.995	-1.85E-05	-0.995	-18.510	0.995	-1.96E-05	-0.995	-19.560	0.995	-1.39E-05	-0.995	-13.880
0.994	-3.28E-06	-0.994	-3.275	0.994	-3.53E-06	-0.994	-3.528	0.994	-2.93E-06	-0.994	-2.930	0.994	-1.82E-05	-0.994	-18.220	0.994	-1.92E-05	-0.994	-19.210	0.994	-1.37E-05	-0.994	-13.650
0.993	-3.24E-06	-0.993	-3.239	0.993	-3.49E-06	-0.993	-3.490	0.993	-2.90E-06	-0.993	-2.899	0.993	-1.80E-05	-0.993	-17.950	0.993	-1.89E-05	-0.993	-18.880	0.993	-1.34E-05	-0.993	-13.430
0.992	-3.20E-06	-0.992	-3.204	0.992	-3.45E-06	-0.992	-3.451	0.992	-2.87E-06	-0.992	-2.869	0.992	-1.77E-05	-0.992	-17.680	0.992	-1.86E-05	-0.992	-18.560	0.992	-1.32E-05	-0.992	-13.220
0.991	-3.17E-06	-0.991	-3.170	0.991	-3.41E-06	-0.991	-3.414	0.991	-2.84E-06	-0.991	-2.839	0.991	-1.74E-05	-0.991	-17.420	0.991	-1.82E-05	-0.991	-18.240	0.991	-1.30E-05	-0.991	-13.010
0.99	-3.14E-06	-0.99	-3.138	0.99	-3.38E-06	-0.99	-3.378	0.99	-2.81E-06	-0.99	-2.812	0.99	-1.72E-05	-0.99	-17.170	0.99	-1.79E-05	-0.99	-17.940	0.99	-1.28E-05	-0.99	-12.810
0.989	-3.11E-06	-0.989	-3.106	0.989	-3.34E-06	-0.989	-3.342	0.989	-2.78E-06	-0.989	-2.783	0.989	-1.69E-05	-0.989	-16.930	0.989	-1.77E-05	-0.989	-17.650	0.989	-1.26E-05	-0.989	-12.610
0.988	-3.07E-06	-0.988	-3.074	0.988	-3.31E-06	-0.988	-3.308	0.988	-2.76E-06	-0.988	-2.756	0.988	-1.67E-05	-0.988	-16.690	0.988	-1.74E-05	-0.988	-17.370	0.988	-1.24E-05	-0.988	-12.420
0.987	-3.05E-06	-0.987	-3.045	0.987	-3.28E-06	-0.987	-3.275	0.987	-2.73E-06	-0.987	-2.730	0.987	-1.65E-05	-0.987	-16.460	0.987	-1.71E-05	-0.987	-17.090	0.987	-1.22E-05	-0.987	-12.230
0.986	-3.01E-06	-0.986	-3.014	0.986	-3.24E-06	-0.986	-3.241	0.986	-2.70E-06	-0.986	-2.704	0.986	-1.62E-05	-0.986	-16.220	0.986	-1.68E-05	-0.986	-16.820	0.986	-1.21E-05	-0.986	-12.060
0.985	-2.99E-06	-0.985	-2.985	0.985	-3.21E-06	-0.985	-3.209	0.985	-2.68E-06	-0.985	-2.677	0.985	-1.60E-05	-0.985	-16.000	0.985	-1.66E-05	-0.985	-16.560	0.985	-1.19E-05	-0.985	-11.880
0.984	-2.96E-06	-0.984	-2.957	0.984	-3.18E-06	-0.984	-3.178	0.984	-2.65E-06	-0.984	-2.653	0.984	-1.58E-05	-0.984	-15.780	0.984	-1.63E-05	-0.984	-16.310	0.984	-1.17E-05	-0.984	-11.710
0.983	-2.93E-06	-0.983	-2.928	0.983	-3.15E-06	-0.983	-3.145	0.983	-2.63E-06	-0.983	-2.627	0.983	-1.56E-05	-0.983	-15.570	0.983	-1.61E-05	-0.983	-16.060	0.983	-1.15E-05	-0.983	-11.540
0.982	-2.90E-06	-0.982	-2.902	0.982	-3.12E-06	-0.982	-3.116	0.982	-2.60E-06	-0.982	-2.604	0.982	-1.54E-05	-0.982	-15.350	0.982	-1.58E-05	-0.982	-15.820	0.982	-1.14E-05	-0.982	-11.380
0.981	-2.88E-06	-0.981	-2.876	0.981	-3.09E-06	-0.981	-3.085	0.981	-2.58E-06	-0.981	-2.579	0.981	-1.52E-05	-0.981	-15.150	0.981	-1.56E-05	-0.981	-15.580	0.981	-1.12E-05	-0.981	-11.220
0.98	-2.85E-06	-0.98	-2.849	0.98	-3.06E-06	-0.98	-3.055	0.98	-2.56E-06	-0.98	-2.557	0.98	-1.49E-05	-0.98	-14.940	0.98	-1.54E-05	-0.98	-15.360	0.98	-1.11E-05	-0.98	-11.060
0.979	-2.82E-06	-0.979	-2.823	0.979	-3.03E-06	-0.979	-3.027	0.979	-2.53E-06	-0.979	-2.533	0.979	-1.47E-05	-0.979	-14.740	0.979	-1.51E-05	-0.979	-15.130	0.979	-1.09E-05	-0.979	-10.910
0.978	-2.80E-06	-0.978	-2.797	0.978	-3.00E-06	-0.978	-2.998	0.978	-2.51E-06	-0.978	-2.511	0.978	-1.45E-05	-0.978	-14.540	0.978	-1.49E-05	-0.978	-14.910	0.978	-1.08E-05	-0.978	-10.760
0.977	-2.77E-06	-0.977	-2.772	0.977	-2.97E-06	-0.977	-2.970	0.977	-2.49E-06	-0.977	-2.488	0.977	-1.44E-05	-0.977	-14.350	0.977	-1.47E-05	-0.977	-14.700	0.977	-1.06E-05	-0.977	-10.610
0.976	-2.75E-06	-0.976	-2.748	0.976	-2.94E-06	-0.976	-2.943	0.976	-2.47E-06	-0.976	-2.468	0.976	-1.42E-05	-0.976	-14.160	0.976	-1.45E-05	-0.976	-14.490	0.976	-1.05E-05	-0.976	-10.470
0.975	-2.72E-06	-0.975	-2.723	0.975	-2.92E-06	-0.975	-2.915	0.975	-2.44E-06	-0.975	-2.444	0.975	-1.40E-05	-0.975	-13.970	0.975	-1.43E-05	-0.975	-14.280	0.975	-1.03E-05	-0.975	-10.330
0.974	-2.70E-06	-0.974	-2.700	0.974	-2.89E-06	-0.974	-2.890	0.974	-2.43E-06	-0.974	-2.425	0.974	-1.38E-05	-0.974	-13.780	0.974	-1.41E-05	-0.974	-14.090	0.974	-1.02E-05	-0.974	-10.200
0.973	-2.68E-06	-0.973	-2.675	0.973	-2.86E-06	-0.973	-2.863	0.973	-2.40E-06	-0.973	-2.402	0.973	-1.36E-05	-0.973	-13.600	0.973	-1.39E-05	-0.973	-13.890	0.973	-1.01E-05	-0.973	-10.060
0.972	-2.65E-06	-0.972	-2.651	0.972	-2.84E-06	-0.972	-2.836	0.972	-2.38E-06	-0.972	-2.382	0.972	-1.34E-05	-0.972	-13.420	0.972	-1.37E-05	-0.972	-13.700	0.972	-9.93E-06	-0.972	-9.929
0.971	-2.63E-06	-0.971	-2.631	0.971	-2.81E-06	-0.971	-2.812	0.971	-2.36E-06	-0.971	-2.361	0.971	-1.32E-05	-0.971	-13.240	0.971	-1.35E-05	-0.971	-13.510	0.971	-9.80E-06	-0.971	-9.798
0.97	-2.61E-06	-0.97	-2.607	0.97	-2.79E-06	-0.97	-2.786	0.97	-2.34E-06	-0.97	-2.342	0.97	-1.31E-05	-0.97	-13.060	0.97	-1.33E-05	-0.97	-13.330	0.97	-9.68E-06	-0.97	-9.675
0.969	-2.59E-06	-0.969	-2.585	0.969	-2.76E-06	-0.969	-2.762	0.969	-2.32E-06	-0.969	-2.321	0.969	-1.29E-05	-0.969	-12.900	0.969	-1.32E-05	-0.969	-13.150	0.969	-9.55E-06	-0.969	-9.549
0.968	-2.56E-06	-0.968	-2.564	0.968	-2.74E-06	-0.968	-2.738	0.968	-2.30E-06	-0.968	-2.302	0.968	-1.27E-05	-0.968	-12.730	0.968	-1.30E-05	-0.968	-12.980	0.968	-9.43E-06	-0.968	-9.431
0.967	-2.54E-06	-0.967	-2.541	0.967	-2.71E-06	-0.967	-2.713	0.967	-2.28E-06	-0.967	-2.281	0.967	-1.26E-05	-0.967	-12.560	0.967	-1.28E-05	-0.967	-12.800	0.967	-9.31E-06	-0.967	-9.308
0.966	-2.52E-06	-0.966	-2.520	0.966	-2.69E-06	-0.966	-2.690	0.966	-2.26E-06	-0.966	-2.263	0.966	-1.24E-05	-0.966	-12.390	0.966	-1.26E-05	-0.966	-12.640	0.966	-9.20E-06	-0.966	-9.195
0.965	-2.50E-06	-0.965	-2.500	0.965	-2.67E-06	-0.965	-2.666	0.965	-2.24E-06	-0.965	-2.244	0.965	-1.22E-05	-0.965	-12.230	0.965	-1.25E-05	-0.965	-12.470	0.965	-9.08E-06	-0.965	-9.077
0.964	-2.48E-06	-0.964	-2.478	0.964	-2.64E-06	-0.964	-2.643	0.964	-2.23E-06	-0.964	-2.225	0.964	-1.21E-05	-0.964	-12.070	0.964	-1.23E-05	-0.964	-12.310	0.964	-8.97E-06	-0.964	-8.969
0.963	-2.46E-06	-0.963	-2.459	0.963	-2.62E-06	-0.963	-2.621	0.963	-2.21E-06	-0.963	-2.206	0.963	-1.19E-05	-0.963	-11.920	0.963	-1.22E-05	-0.963	-12.150	0.963	-8.86E-06	-0.963	-8.857
0.962	-2.44E-06	-0.962	-2.437	0.962	-2.60E-06	-0.962	-2.598	0.962	-2.19E-06	-0.962	-2.189	0.962	-1.18E-05	-0.962	-11.760	0.962	-1.20E-05	-0.962	-12.000	0.962	-8.75E-06	-0.962	-8.753
0.961	-2.42E-06	-0.961	-2.418	0.961	-2.58E-06	-0.961	-2.576	0.961	-2.17E-06	-0.961	-2.170	0.961	-1.16E-05	-0.961	-11.610	0.961	-1.18E-05	-0.961	-11.840	0.961	-8.64E-06	-0.961	-8.644
0.96	-2.40E-06	-0.96	-2.398	0.96	-2.55E-06	-0.96	-2.554	0.96	-2.15E-06	-0.96	-2.154	0.96	-1.15E-05	-0.96	-11.450	0.96	-1.17E-05	-0.96	-11.700	0.96	-8.54E-06	-0.96	-8.543
0.959	-2.38E-06	-0.959	-2.378	0.959	-2.53E-06	-0.959	-2.532	0.959	-2.13E-06	-0.959	-2.134	0.959	-1.13E-05	-0.959	-11.310	0.959	-1.16E-05	-0.959	-11.550	0.959	-8.44E-06	-0.959	-8.437
0.958	-2.36E-06	-0.958	-2.359	0.958	-2.51E-06	-0.958	-2.512	0.958	-2.12E-06	-0.958	-2.119	0.958	-1.12E-05	-0.958	-11.160	0.958	-1.14E-05	-0.958	-11.410	0.958	-8.34E-06	-0.958	-8.342
0.957	-2.34E-06	-0.957	-2.340	0.957	-2.49E-06	-0.957	-2.490	0.957	-2.10E-06	-0.957	-2.101	0.957	-1.10E-05	-0.957	-11.020	0.957	-1.13E-05	-0.957	-11.260	0.957	-8.24E-06	-0.957	-8.241
0.956	-2.32E-06	-0.956	-2.320	0.956	-2.47E-06	-0.956	-2.469	0.956	-2.09E-06	-0.956	-2.085	0.956	-1.09E-05	-0.956	-10.870	0.956	-1.11E-05	-0.956	-11.130	0.956	-8.15E-06	-0.956	-8.148
0.955	-2.30E-06	-0.955	-2.302	0.955	-2.45E-06	-0.955	-2.449	0.955	-2.07E-06	-0.955	-2.067	0.955	-1.07E-05	-0.955	-10.730	0.955	-1.10E-05	-0.955	-10.990	0.955	-8.05E-06	-0.955	-8.052
0.954	-2.28E-06	-0.954	-2.282	0.954	-2.43E-06	-0.954	-2.428	0.954	-2.05E-06	-0.954	-2.051	0.954	-1.06E-05	-0.954	-10.590	0.954	-1.09E-05	-0.954	-10.860	0.954	-7.96E-06	-0.954	-7.962
0.953	-2.26E-06	-0.953	-2.264	0.953	-2.41E-06	-0.953	-2.408	0.953	-2.03E-06	-0.953	-2.034	0.953	-1.05E-05	-0.953	-10.460	0.953	-1.07E-05	-0.953	-10.720	0.953	-7.87E-06	-0.953	-7.868
0.952	-2.25E-06	-0.952	-2.246	0.952	-2.39E-06	-0.952	-2.389	0.952	-2.02E-06	-0.952	-2.019	0.952	-1.03E-05	-0.952	-10.320	0.952	-1.06E-05	-0.952	-10.600	0.952	-7.78E-06	-0.952	-7.782
0.951	-2.23E-06	-0.951	-2.228	0.951	-2.37E-06	-0.951	-2.368	0.951	-2.00E-06	-0.951	-2.001	0.951	-1.02E-05	-0.951	-10.190	0.951	-1.05E-05	-0.951	-10.470	0.951	-7.69E-06	-0.951	-7.689
0.95	-2.21E-06	-0.95	-2.210	0.95	-2.35E-06	-0.95	-2.350	0.95	-1.99E-06	-0.95	-1.987	0.95	-1.01E-05	-0.95	-10.050	0.95	-1.04E-05	-0.95	-10.350	0.95	-7.61E-06	-0.95	-7.607
0.949	-2.19E-06	-0.949	-2.192	0.949	-2.33E-06	-0.949	-2.330	0.949	-1.97E-06	-0.949	-1.970	0.949	-9.93E-06	-0.949	-9.925	0.949	-1.02E-05	-0.949	-10.220	0.949	-7.52E-06	-0.949	-7.518
0.948	-2.17E-06	-0.948	-2.174	0.948	-2.31E-06	-0.948	-2.310	0.948	-1.96E-06	-0.948	-1.955	0.948	-9.80E-06	-0.948	-9.795	0.948	-1.01E-05	-0.948	-10.100	0.948	-7.44E-06	-0.948	-7.437
0.947	-2.16E-06	-0.947	-2.158	0.947	-2.29E-06	-0.947	-2.291	0.947	-1.94E-06	-0.947	-1.939	0.947	-9.67E-06	-0.947	-9.672	0.947	-9.99E-06	-0.947	-9.985	0.947	-7.35E-06	-0.947	-7.351
0.946	-2.14E-06	-0.946	-2.140	0.946	-2.27E-06	-0.946	-2.272	0.946	-1.93E-06	-0.946	-1.926	0.946	-9.54E-06	-0.946	-9.544	0.946	-9.87E-06	-0.946	-9.871	0.946	-7.27E-06	-0.946	-7.274
0.945	-2.12E-06	-0.945	-2.123	0.945	-2.25E-06	-0.945	-2.254	0.945	-1.91E-06	-0.945	-1.909	0.945	-9.42E-06	-0.945	-9.423	0.945	-9.76E-06	-0.945	-9.758	0.945	-7.19E-06	-0.945	-7.193
0.944	-2.11E-06	-0.944	-2.107	0.944	-2.24E-06	-0.944	-2.236	0.944	-1.90E-06	-0.944	-1.896	0.944	-9.30E-06	-0.944	-9.300	0.944	-9.65E-06	-0.944	-9.648	0.944	-7.12E-06	-0.944	-7.118
0.943	-2.09E-06	-0.943	-2.089	0.943	-2.22E-06	-0.943	-2.217	0.943	-1.88E-06	-0.943	-1.879	0.943	-9.18E-06	-0.943	-9.182	0.943	-9.54E-06	-0.943	-9.536	0.943	-7.04E-06	-0.943	-7.038
0.942	-2.07E-06	-0.942	-2.074	0.942	-2.20E-06	-0.942	-2.200	0.942	-1.87E-06	-0.942	-1.867	0.942	-9.06E-06	-0.942	-9.063	0.942	-9.43E-06	-0.942	-9.432	0.942	-6.97E-06	-0.942	-6.967
0.941	-2.06E-06	-0.941	-2.057	0.941	-2.18E-06	-0.941	-2.182	0.941	-1.85E-06	-0.941	-1.851	0.941	-8.95E-06	-0.941	-8.949	0.941	-9.32E-06	-0.941	-9.323	0.941	-6.89E-06	-0.941	-6.889
0.94	-2.04E-06	-0.94	-2.040	0.94	-2.16E-06	-0.94	-2.164	0.94	-1.84E-06	-0.94	-1.836	0.94	-8.83E-06	-0.94	-8.830	0.94	-9.22E-06	-0.94	-9.221	0.94	-6.82E-06	-0.94	-6.819
0.939	-2.03E-06	-0.939	-2.025	0.939	-2.15E-06	-0.939	-2.147	0.939	-1.82E-06	-0.939	-1.822	0.939	-8.72E-06	-0.939	-8.720	0.939	-9.12E-06	-0.939	-9.118	0.939	-6.75E-06	-0.939	-6.746
0.938	-2.01E-06	-0.938	-2.008	0.938	-2.13E-06	-0.938	-2.130	0.938	-1.81E-06	-0.938	-1.808	0.938	-8.61E-06	-0.938	-8.605	0.938	-9.02E-06	-0.938	-9.018	0.938	-6.68E-06	-0.938	-6.678
0.937	-1.99E-06	-0.937	-1.992	0.937	-2.11E-06	-0.937	-2.113	0.937	-1.79E-06	-0.937	-1.793	0.937	-8.50E-06	-0.937	-8.497	0.937	-8.92E-06	-0.937	-8.918	0.937	-6.61E-06	-0.937	-6.607
0.936	-1.98E-06	-0.936	-1.978	0.936	-2.10E-06	-0.936	-2.096	0.936	-1.78E-06	-0.936	-1.781	0.936	-8.39E-06	-0.936	-8.387	0.936	-8.82E-06	-0.936	-8.823	0.936	-6.54E-06	-0.936	-6.541
0.935	-1.96E-06	-0.935	-1.961	0.935	-2.08E-06	-0.935	-2.079	0.935	-1.77E-06	-0.935	-1.765	0.935	-8.28E-06	-0.935	-8.281	0.935	-8.73E-06	-0.935	-8.725	0.935	-6.47E-06	-0.935	-6.472
0.934	-1.95E-06	-0.934	-1.946	0.934	-2.06E-06	-0.934	-2.063	0.934	-1.75E-06	-0.934	-1.754	0.934	-8.17E-06	-0.934	-8.174	0.934	-8.63E-06	-0.934	-8.634	0.934	-6.41E-06	-0.934	-6.410
0.933	-1.93E-06	-0.933	-1.931	0.933	-2.05E-06	-0.933	-2.046	0.933	-1.74E-06	-0.933	-1.739	0.933	-8.07E-06	-0.933	-8.071	0.933	-8.54E-06	-0.933	-8.539	0.933	-6.34E-06	-0.933	-6.342
0.932	-1.92E-06	-0.932	-1.916	0.932	-2.03E-06	-0.932	-2.030	0.932	-1.73E-06	-0.932	-1.726	0.932	-7.97E-06	-0.932	-7.966	0.932	-8.45E-06	-0.932	-8.450	0.932	-6.28E-06	-0.932	-6.281
0.931	-1.90E-06	-0.931	-1.901	0.931	-2.01E-06	-0.931	-2.014	0.931	-1.71E-06	-0.931	-1.713	0.931	-7.87E-06	-0.931	-7.867	0.931	-8.36E-06	-0.931	-8.360	0.931	-6.22E-06	-0.931	-6.216
0.93	-1.89E-06	-0.93	-1.886	0.93	-2.00E-06	-0.93	-1.998	0.93	-1.70E-06	-0.93	-1.700	0.93	-7.76E-06	-0.93	-7.764	0.93	-8.27E-06	-0.93	-8.273	0.93	-6.16E-06	-0.93	-6.156
0.929	-1.87E-06	-0.929	-1.871	0.929	-1.98E-06	-0.929	-1.982	0.929	-1.69E-06	-0.929	-1.686	0.929	-7.67E-06	-0.929	-7.668	0.929	-8.19E-06	-0.929	-8.186	0.929	-6.09E-06	-0.929	-6.093
0.928	-1.86E-06	-0.928	-1.856	0.928	-1.97E-06	-0.928	-1.966	0.928	-1.67E-06	-0.928	-1.674	0.928	-7.57E-06	-0.928	-7.567	0.928	-8.10E-06	-0.928	-8.102	0.928	-6.04E-06	-0.928	-6.038
0.927	-1.84E-06	-0.927	-1.841	0.927	-1.95E-06	-0.927	-1.950	0.927	-1.66E-06	-0.927	-1.659	0.927	-7.47E-06	-0.927	-7.472	0.927	-8.02E-06	-0.927	-8.016	0.927	-5.98E-06	-0.927	-5.976
0.926	-1.83E-06	-0.926	-1.827	0.926	-1.94E-06	-0.926	-1.936	0.926	-1.65E-06	-0.926	-1.648	0.926	-7.38E-06	-0.926	-7.376	0.926	-7.94E-06	-0.926	-7.938	0.926	-5.92E-06	-0.926	-5.921
0.925	-1.81E-06	-0.925	-1.812	0.925	-1.92E-06	-0.925	-1.920	0.925	-1.63E-06	-0.925	-1.634	0.925	-7.29E-06	-0.925	-7.285	0.925	-7.86E-06	-0.925	-7.855	0.925	-5.86E-06	-0.925	-5.861
0.924	-1.80E-06	-0.924	-1.797	0.924	-1.91E-06	-0.924	-1.905	0.924	-1.62E-06	-0.924	-1.622	0.924	-7.19E-06	-0.924	-7.190	0.924	-7.78E-06	-0.924	-7.777	0.924	-5.81E-06	-0.924	-5.807
0.923	-1.78E-06	-0.923	-1.784	0.923	-1.89E-06	-0.923	-1.890	0.923	-1.61E-06	-0.923	-1.609	0.923	-7.10E-06	-0.923	-7.103	0.923	-7.70E-06	-0.923	-7.698	0.923	-5.75E-06	-0.923	-5.749
0.922	-1.77E-06	-0.922	-1.768	0.922	-1.88E-06	-0.922	-1.875	0.922	-1.60E-06	-0.922	-1.597	0.922	-7.01E-06	-0.922	-7.008	0.922	-7.62E-06	-0.922	-7.621	0.922	-5.70E-06	-0.922	-5.697
0.921	-1.75E-06	-0.921	-1.753	0.921	-1.86E-06	-0.921	-1.859	0.921	-1.58E-06	-0.921	-1.583	0.921	-6.92E-06	-0.921	-6.920	0.921	-7.54E-06	-0.921	-7.543	0.921	-5.64E-06	-0.921	-5.640
0.92	-1.74E-06	-0.92	-1.741	0.92	-1.85E-06	-0.92	-1.845	0.92	-1.57E-06	-0.92	-1.573	0.92	-6.83E-06	-0.92	-6.832	0.92	-7.47E-06	-0.92	-7.472	0.92	-5.59E-06	-0.92	-5.591
0.919	-1.73E-06	-0.919	-1.727	0.919	-1.83E-06	-0.919	-1.830	0.919	-1.56E-06	-0.919	-1.559	0.919	-6.75E-06	-0.919	-6.747	0.919	-7.40E-06	-0.919	-7.396	0.919	-5.54E-06	-0.919	-5.536
0.918	-1.71E-06	-0.918	-1.714	0.918	-1.82E-06	-0.918	-1.816	0.918	-1.55E-06	-0.918	-1.549	0.918	-6.66E-06	-0.918	-6.662	0.918	-7.33E-06	-0.918	-7.327	0.918	-5.49E-06	-0.918	-5.488
0.917	-1.70E-06	-0.917	-1.700	0.917	-1.80E-06	-0.917	-1.801	0.917	-1.54E-06	-0.917	-1.535	0.917	-6.58E-06	-0.917	-6.581	0.917	-7.25E-06	-0.917	-7.254	0.917	-5.44E-06	-0.917	-5.435
0.916	-1.69E-06	-0.916	-1.685	0.916	-1.79E-06	-0.916	-1.787	0.916	-1.52E-06	-0.916	-1.524	0.916	-6.50E-06	-0.916	-6.496	0.916	-7.19E-06	-0.916	-7.186	0.916	-5.39E-06	-0.916	-5.389
0.915	-1.67E-06	-0.915	-1.672	0.915	-1.77E-06	-0.915	-1.773	0.915	-1.51E-06	-0.915	-1.511	0.915	-6.42E-06	-0.915	-6.418	0.915	-7.12E-06	-0.915	-7.116	0.915	-5.34E-06	-0.915	-5.337
0.914	-1.66E-06	-0.914	-1.658	0.914	-1.76E-06	-0.914	-1.759	0.914	-1.50E-06	-0.914	-1.501	0.914	-6.34E-06	-0.914	-6.335	0.914	-7.05E-06	-0.914	-7.050	0.914	-5.29E-06	-0.914	-5.291
0.913	-1.65E-06	-0.913	-1.645	0.913	-1.75E-06	-0.913	-1.745	0.913	-1.49E-06	-0.913	-1.488	0.913	-6.26E-06	-0.913	-6.259	0.913	-6.98E-06	-0.913	-6.981	0.913	-5.24E-06	-0.913	-5.243
0.912	-1.63E-06	-0.912	-1.632	0.912	-1.73E-06	-0.912	-1.731	0.912	-1.48E-06	-0.912	-1.478	0.912	-6.18E-06	-0.912	-6.178	0.912	-6.92E-06	-0.912	-6.918	0.912	-5.20E-06	-0.912	-5.200
0.911	-1.62E-06	-0.911	-1.618	0.911	-1.72E-06	-0.911	-1.717	0.911	-1.47E-06	-0.911	-1.465	0.911	-6.10E-06	-0.911	-6.104	0.911	-6.85E-06	-0.911	-6.851	0.911	-5.15E-06	-0.911	-5.150
0.91	-1.61E-06	-0.91	-1.606	0.91	-1.70E-06	-0.91	-1.704	0.91	-1.46E-06	-0.91	-1.455	0.91	-6.03E-06	-0.91	-6.027	0.91	-6.79E-06	-0.91	-6.792	0.91	-5.11E-06	-0.91	-5.109
0.909	-1.59E-06	-0.909	-1.592	0.909	-1.69E-06	-0.909	-1.690	0.909	-1.44E-06	-0.909	-1.442	0.909	-5.95E-06	-0.909	-5.954	0.909	-6.73E-06	-0.909	-6.727	0.909	-5.06E-06	-0.909	-5.062
0.908	-1.58E-06	-0.908	-1.578	0.908	-1.68E-06	-0.908	-1.676	0.908	-1.43E-06	-0.908	-1.432	0.908	-5.88E-06	-0.908	-5.878	0.908	-6.67E-06	-0.908	-6.667	0.908	-5.02E-06	-0.908	-5.020
0.907	-1.57E-06	-0.907	-1.567	0.907	-1.66E-06	-0.907	-1.663	0.907	-1.42E-06	-0.907	-1.420	0.907	-5.81E-06	-0.907	-5.808	0.907	-6.61E-06	-0.907	-6.607	0.907	-4.97E-06	-0.907	-4.974
0.906	-1.55E-06	-0.906	-1.553	0.906	-1.65E-06	-0.906	-1.649	0.906	-1.41E-06	-0.906	-1.410	0.906	-5.73E-06	-0.906	-5.734	0.906	-6.55E-06	-0.906	-6.549	0.906	-4.93E-06	-0.906	-4.934
0.905	-1.54E-06	-0.905	-1.540	0.905	-1.64E-06	-0.905	-1.636	0.905	-1.40E-06	-0.905	-1.397	0.905	-5.67E-06	-0.905	-5.667	0.905	-6.49E-06	-0.905	-6.488	0.905	-4.89E-06	-0.905	-4.890
0.904	-1.53E-06	-0.904	-1.527	0.904	-1.62E-06	-0.904	-1.623	0.904	-1.39E-06	-0.904	-1.389	0.904	-5.60E-06	-0.904	-5.596	0.904	-6.43E-06	-0.904	-6.434	0.904	-4.85E-06	-0.904	-4.853
0.903	-1.51E-06	-0.903	-1.514	0.903	-1.61E-06	-0.903	-1.609	0.903	-1.38E-06	-0.903	-1.375	0.903	-5.53E-06	-0.903	-5.530	0.903	-6.37E-06	-0.903	-6.374	0.903	-4.81E-06	-0.903	-4.809
0.902	-1.50E-06	-0.902	-1.502	0.902	-1.60E-06	-0.902	-1.597	0.902	-1.37E-06	-0.902	-1.366	0.902	-5.46E-06	-0.902	-5.461	0.902	-6.32E-06	-0.902	-6.321	0.902	-4.77E-06	-0.902	-4.772
0.901	-1.49E-06	-0.901	-1.489	0.901	-1.58E-06	-0.901	-1.584	0.901	-1.35E-06	-0.901	-1.354	0.901	-5.40E-06	-0.901	-5.396	0.901	-6.26E-06	-0.901	-6.263	0.901	-4.73E-06	-0.901	-4.729
0.9	-1.48E-06	-0.9	-1.476	0.9	-1.57E-06	-0.9	-1.571	0.9	-1.34E-06	-0.9	-1.344	0.9	-5.33E-06	-0.9	-5.328	0.9	-6.21E-06	-0.9	-6.210	0.9	-4.69E-06	-0.9	-4.691
0.899	-1.46E-06	-0.899	-1.464	0.899	-1.56E-06	-0.899	-1.558	0.899	-1.33E-06	-0.899	-1.333	0.899	-5.27E-06	-0.899	-5.267	0.899	-6.16E-06	-0.899	-6.155	0.899	-4.65E-06	-0.899	-4.651
0.898	-1.45E-06	-0.898	-1.451	0.898	-1.55E-06	-0.898	-1.546	0.898	-1.32E-06	-0.898	-1.324	0.898	-5.20E-06	-0.898	-5.201	0.898	-6.10E-06	-0.898	-6.104	0.898	-4.62E-06	-0.898	-4.615
0.897	-1.44E-06	-0.897	-1.439	0.897	-1.53E-06	-0.897	-1.532	0.897	-1.31E-06	-0.897	-1.312	0.897	-5.14E-06	-0.897	-5.141	0.897	-6.05E-06	-0.897	-6.051	0.897	-4.57E-06	-0.897	-4.574
0.896	-1.43E-06	-0.896	-1.427	0.896	-1.52E-06	-0.896	-1.520	0.896	-1.30E-06	-0.896	-1.303	0.896	-5.08E-06	-0.896	-5.079	0.896	-6.00E-06	-0.896	-6.002	0.896	-4.54E-06	-0.896	-4.540
0.895	-1.41E-06	-0.895	-1.414	0.895	-1.51E-06	-0.895	-1.507	0.895	-1.29E-06	-0.895	-1.291	0.895	-5.02E-06	-0.895	-5.020	0.895	-5.95E-06	-0.895	-5.950	0.895	-4.50E-06	-0.895	-4.501
0.894	-1.40E-06	-0.894	-1.403	0.894	-1.50E-06	-0.894	-1.496	0.894	-1.28E-06	-0.894	-1.282	0.894	-4.96E-06	-0.894	-4.959	0.894	-5.90E-06	-0.894	-5.903	0.894	-4.47E-06	-0.894	-4.469
0.893	-1.39E-06	-0.893	-1.390	0.893	-1.48E-06	-0.893	-1.483	0.893	-1.27E-06	-0.893	-1.271	0.893	-4.90E-06	-0.893	-4.902	0.893	-5.85E-06	-0.893	-5.852	0.893	-4.43E-06	-0.893	-4.430
0.892	-1.38E-06	-0.892	-1.378	0.892	-1.47E-06	-0.892	-1.470	0.892	-1.26E-06	-0.892	-1.261	0.892	-4.84E-06	-0.892	-4.842	0.892	-5.81E-06	-0.892	-5.805	0.892	-4.40E-06	-0.892	-4.398
0.891	-1.37E-06	-0.891	-1.367	0.891	-1.46E-06	-0.891	-1.458	0.891	-1.25E-06	-0.891	-1.251	0.891	-4.79E-06	-0.891	-4.789	0.891	-5.76E-06	-0.891	-5.758	0.891	-4.36E-06	-0.891	-4.361
0.89	-1.35E-06	-0.89	-1.354	0.89	-1.45E-06	-0.89	-1.446	0.89	-1.24E-06	-0.89	-1.241	0.89	-4.73E-06	-0.89	-4.729	0.89	-5.71E-06	-0.89	-5.711	0.89	-4.33E-06	-0.89	-4.329
0.889	-1.34E-06	-0.889	-1.342	0.889	-1.43E-06	-0.889	-1.433	0.889	-1.23E-06	-0.889	-1.230	0.889	-4.68E-06	-0.889	-4.677	0.889	-5.66E-06	-0.889	-5.664	0.889	-4.29E-06	-0.889	-4.292
0.888	-1.33E-06	-0.888	-1.331	0.888	-1.42E-06	-0.888	-1.422	0.888	-1.22E-06	-0.888	-1.222	0.888	-4.62E-06	-0.888	-4.620	0.888	-5.62E-06	-0.888	-5.622	0.888	-4.26E-06	-0.888	-4.262
0.887	-1.32E-06	-0.887	-1.319	0.887	-1.41E-06	-0.887	-1.410	0.887	-1.21E-06	-0.887	-1.210	0.887	-4.57E-06	-0.887	-4.568	0.887	-5.57E-06	-0.887	-5.574	0.887	-4.23E-06	-0.887	-4.227
0.886	-1.31E-06	-0.886	-1.308	0.886	-1.40E-06	-0.886	-1.398	0.886	-1.20E-06	-0.886	-1.201	0.886	-4.51E-06	-0.886	-4.514	0.886	-5.53E-06	-0.886	-5.533	0.886	-4.20E-06	-0.886	-4.198
0.885	-1.30E-06	-0.885	-1.296	0.885	-1.39E-06	-0.885	-1.386	0.885	-1.19E-06	-0.885	-1.190	0.885	-4.46E-06	-0.885	-4.464	0.885	-5.49E-06	-0.885	-5.488	0.885	-4.16E-06	-0.885	-4.164
0.884	-1.28E-06	-0.884	-1.284	0.884	-1.37E-06	-0.884	-1.374	0.884	-1.18E-06	-0.884	-1.181	0.884	-4.41E-06	-0.884	-4.411	0.884	-5.45E-06	-0.884	-5.446	0.884	-4.13E-06	-0.884	-4.134
0.883	-1.27E-06	-0.883	-1.273	0.883	-1.36E-06	-0.883	-1.363	0.883	-1.17E-06	-0.883	-1.171	0.883	-4.36E-06	-0.883	-4.363	0.883	-5.40E-06	-0.883	-5.403	0.883	-4.10E-06	-0.883	-4.101
0.882	-1.26E-06	-0.882	-1.261	0.882	-1.35E-06	-0.882	-1.351	0.882	-1.16E-06	-0.882	-1.162	0.882	-4.31E-06	-0.882	-4.311	0.882	-5.36E-06	-0.882	-5.363	0.882	-4.07E-06	-0.882	-4.074
0.881	-1.25E-06	-0.881	-1.250	0.881	-1.34E-06	-0.881	-1.340	0.881	-1.15E-06	-0.881	-1.151	0.881	-4.27E-06	-0.881	-4.265	0.881	-5.32E-06	-0.881	-5.320	0.881	-4.04E-06	-0.881	-4.042
0.88	-1.24E-06	-0.88	-1.239	0.88	-1.33E-06	-0.88	-1.329	0.88	-1.14E-06	-0.88	-1.143	0.88	-4.21E-06	-0.88	-4.214	0.88	-5.28E-06	-0.88	-5.282	0.88	-4.01E-06	-0.88	-4.014
0.879	-1.23E-06	-0.879	-1.226	0.879	-1.32E-06	-0.879	-1.317	0.879	-1.13E-06	-0.879	-1.132	0.879	-4.17E-06	-0.879	-4.169	0.879	-5.24E-06	-0.879	-5.240	0.879	-3.98E-06	-0.879	-3.982
0.878	-1.22E-06	-0.878	-1.216	0.878	-1.31E-06	-0.878	-1.306	0.878	-1.13E-06	-0.878	-1.125	0.878	-4.12E-06	-0.878	-4.120	0.878	-5.20E-06	-0.878	-5.204	0.878	-3.96E-06	-0.878	-3.956
0.877	-1.20E-06	-0.877	-1.204	0.877	-1.29E-06	-0.877	-1.294	0.877	-1.11E-06	-0.877	-1.113	0.877	-4.08E-06	-0.877	-4.077	0.877	-5.16E-06	-0.877	-5.163	0.877	-3.92E-06	-0.877	-3.924
0.876	-1.19E-06	-0.876	-1.192	0.876	-1.28E-06	-0.876	-1.283	0.876	-1.10E-06	-0.876	-1.104	0.876	-4.03E-06	-0.876	-4.029	0.876	-5.13E-06	-0.876	-5.126	0.876	-3.90E-06	-0.876	-3.898
0.875	-1.18E-06	-0.875	-1.183	0.875	-1.27E-06	-0.875	-1.273	0.875	-1.10E-06	-0.875	-1.095	0.875	-3.99E-06	-0.875	-3.988	0.875	-5.09E-06	-0.875	-5.088	0.875	-3.87E-06	-0.875	-3.869
0.874	-1.17E-06	-0.874	-1.170	0.874	-1.26E-06	-0.874	-1.261	0.874	-1.09E-06	-0.874	-1.086	0.874	-3.94E-06	-0.874	-3.941	0.874	-5.05E-06	-0.874	-5.054	0.874	-3.84E-06	-0.874	-3.843
0.873	-1.16E-06	-0.873	-1.160	0.873	-1.25E-06	-0.873	-1.250	0.873	-1.08E-06	-0.873	-1.076	0.873	-3.90E-06	-0.873	-3.901	0.873	-5.02E-06	-0.873	-5.015	0.873	-3.81E-06	-0.873	-3.813
0.872	-1.15E-06	-0.872	-1.149	0.872	-1.24E-06	-0.872	-1.239	0.872	-1.07E-06	-0.872	-1.068	0.872	-3.86E-06	-0.872	-3.856	0.872	-4.98E-06	-0.872	-4.981	0.872	-3.79E-06	-0.872	-3.789
0.871	-1.14E-06	-0.871	-1.137	0.871	-1.23E-06	-0.871	-1.227	0.871	-1.06E-06	-0.871	-1.057	0.871	-3.82E-06	-0.871	-3.816	0.871	-4.94E-06	-0.871	-4.943	0.871	-3.76E-06	-0.871	-3.759
0.87	-1.13E-06	-0.87	-1.126	0.87	-1.22E-06	-0.87	-1.217	0.87	-1.05E-06	-0.87	-1.049	0.87	-3.77E-06	-0.87	-3.772	0.87	-4.91E-06	-0.87	-4.910	0.87	-3.74E-06	-0.87	-3.735
0.869	-1.12E-06	-0.869	-1.115	0.869	-1.21E-06	-0.869	-1.206	0.869	-1.04E-06	-0.869	-1.039	0.869	-3.73E-06	-0.869	-3.734	0.869	-4.87E-06	-0.869	-4.874	0.869	-3.71E-06	-0.869	-3.707
0.868	-1.10E-06	-0.868	-1.104	0.868	-1.20E-06	-0.868	-1.195	0.868	-1.03E-06	-0.868	-1.031	0.868	-3.69E-06	-0.868	-3.693	0.868	-4.84E-06	-0.868	-4.842	0.868	-3.69E-06	-0.868	-3.685
0.867	-1.09E-06	-0.867	-1.094	0.867	-1.19E-06	-0.867	-1.185	0.867	-1.02E-06	-0.867	-1.021	0.867	-3.66E-06	-0.867	-3.657	0.867	-4.81E-06	-0.867	-4.808	0.867	-3.66E-06	-0.867	-3.657
0.866	-1.08E-06	-0.866	-1.083	0.866	-1.17E-06	-0.866	-1.174	0.866	-1.01E-06	-0.866	-1.013	0.866	-3.62E-06	-0.866	-3.615	0.866	-4.78E-06	-0.866	-4.776	0.866	-3.63E-06	-0.866	-3.634
0.865	-1.07E-06	-0.865	-1.072	0.865	-1.16E-06	-0.865	-1.163	0.865	-1.00E-06	-0.865	-1.003	0.865	-3.58E-06	-0.865	-3.580	0.865	-4.74E-06	-0.865	-4.742	0.865	-3.61E-06	-0.865	-3.607
0.864	-1.06E-06	-0.864	-1.062	0.864	-1.15E-06	-0.864	-1.153	0.864	-9.95E-07	-0.864	-0.995	0.864	-3.54E-06	-0.864	-3.540	0.864	-4.71E-06	-0.864	-4.712	0.864	-3.59E-06	-0.864	-3.585
0.863	-1.05E-06	-0.863	-1.051	0.863	-1.14E-06	-0.863	-1.142	0.863	-9.85E-07	-0.863	-0.985	0.863	-3.51E-06	-0.863	-3.505	0.863	-4.68E-06	-0.863	-4.677	0.863	-3.56E-06	-0.863	-3.558
0.862	-1.04E-06	-0.862	-1.041	0.862	-1.13E-06	-0.862	-1.132	0.862	-9.78E-07	-0.862	-0.978	0.862	-3.47E-06	-0.862	-3.468	0.862	-4.65E-06	-0.862	-4.649	0.862	-3.54E-06	-0.862	-3.537
0.861	-1.03E-06	-0.861	-1.030	0.861	-1.12E-06	-0.861	-1.121	0.861	-9.67E-07	-0.861	-0.967	0.861	-3.44E-06	-0.861	-3.435	0.861	-4.62E-06	-0.861	-4.616	0.861	-3.51E-06	-0.861	-3.511
0.86	-1.02E-06	-0.86	-1.019	0.86	-1.11E-06	-0.86	-1.111	0.86	-9.60E-07	-0.86	-0.960	0.86	-3.40E-06	-0.86	-3.397	0.86	-4.59E-06	-0.86	-4.587	0.86	-3.49E-06	-0.86	-3.491
0.859	-1.01E-06	-0.859	-1.009	0.859	-1.10E-06	-0.859	-1.101	0.859	-9.51E-07	-0.859	-0.951	0.859	-3.37E-06	-0.859	-3.365	0.859	-4.56E-06	-0.859	-4.556	0.859	-3.47E-06	-0.859	-3.465
0.858	-9.99E-07	-0.858	-0.999	0.858	-1.09E-06	-0.858	-1.090	0.858	-9.43E-07	-0.858	-0.943	0.858	-3.33E-06	-0.858	-3.329	0.858	-4.53E-06	-0.858	-4.527	0.858	-3.45E-06	-0.858	-3.445
0.857	-9.88E-07	-0.857	-0.988	0.857	-1.08E-06	-0.857	-1.080	0.857	-9.33E-07	-0.857	-0.933	0.857	-3.30E-06	-0.857	-3.298	0.857	-4.50E-06	-0.857	-4.496	0.857	-3.42E-06	-0.857	-3.420
0.856	-9.78E-07	-0.856	-0.978	0.856	-1.07E-06	-0.856	-1.070	0.856	-9.26E-07	-0.856	-0.926	0.856	-3.26E-06	-0.856	-3.264	0.856	-4.47E-06	-0.856	-4.470	0.856	-3.40E-06	-0.856	-3.401
0.855	-9.67E-07	-0.855	-0.967	0.855	-1.06E-06	-0.855	-1.059	0.855	-9.16E-07	-0.855	-0.916	0.855	-3.23E-06	-0.855	-3.233	0.855	-4.44E-06	-0.855	-4.439	0.855	-3.38E-06	-0.855	-3.375
0.854	-9.58E-07	-0.854	-0.958	0.854	-1.05E-06	-0.854	-1.050	0.854	-9.09E-07	-0.854	-0.909	0.854	-3.20E-06	-0.854	-3.199	0.854	-4.41E-06	-0.854	-4.413	0.854	-3.36E-06	-0.854	-3.357
0.853	-9.48E-07	-0.853	-0.948	0.853	-1.04E-06	-0.853	-1.040	0.853	-8.99E-07	-0.853	-0.899	0.853	-3.17E-06	-0.853	-3.170	0.853	-4.38E-06	-0.853	-4.383	0.853	-3.33E-06	-0.853	-3.332
0.852	-9.37E-07	-0.852	-0.937	0.852	-1.03E-06	-0.852	-1.029	0.852	-8.92E-07	-0.852	-0.892	0.852	-3.14E-06	-0.852	-3.136	0.852	-4.36E-06	-0.852	-4.357	0.852	-3.31E-06	-0.852	-3.314
0.851	-9.27E-07	-0.851	-0.927	0.851	-1.02E-06	-0.851	-1.019	0.851	-8.82E-07	-0.851	-0.882	0.851	-3.11E-06	-0.851	-3.108	0.851	-4.33E-06	-0.851	-4.328	0.851	-3.29E-06	-0.851	-3.291
0.85	-9.17E-07	-0.85	-0.917	0.85	-1.01E-06	-0.85	-1.010	0.85	-8.75E-07	-0.85	-0.875	0.85	-3.08E-06	-0.85	-3.076	0.85	-4.30E-06	-0.85	-4.303	0.85	-3.27E-06	-0.85	-3.272
0.849	-9.07E-07	-0.849	-0.907	0.849	-1.00E-06	-0.849	-1.000	0.849	-8.66E-07	-0.849	-0.866	0.849	-3.05E-06	-0.849	-3.049	0.849	-4.28E-06	-0.849	-4.276	0.849	-3.25E-06	-0.849	-3.249
0.848	-8.98E-07	-0.848	-0.898	0.848	-9.90E-07	-0.848	-0.990	0.848	-8.59E-07	-0.848	-0.859	0.848	-3.02E-06	-0.848	-3.017	0.848	-4.25E-06	-0.848	-4.252	0.848	-3.23E-06	-0.848	-3.231
0.847	-8.87E-07	-0.847	-0.887	0.847	-9.80E-07	-0.847	-0.980	0.847	-8.49E-07	-0.847	-0.849	0.847	-2.99E-06	-0.847	-2.990	0.847	-4.22E-06	-0.847	-4.223	0.847	-3.21E-06	-0.847	-3.208
0.846	-8.78E-07	-0.846	-0.878	0.846	-9.71E-07	-0.846	-0.971	0.846	-8.43E-07	-0.846	-0.843	0.846	-2.96E-06	-0.846	-2.961	0.846	-4.20E-06	-0.846	-4.200	0.846	-3.19E-06	-0.846	-3.191
0.845	-8.67E-07	-0.845	-0.867	0.845	-9.61E-07	-0.845	-0.961	0.845	-8.33E-07	-0.845	-0.833	0.845	-2.94E-06	-0.845	-2.935	0.845	-4.17E-06	-0.845	-4.172	0.845	-3.17E-06	-0.845	-3.168
0.844	-8.57E-07	-0.844	-0.857	0.844	-9.51E-07	-0.844	-0.951	0.844	-8.26E-07	-0.844	-0.826	0.844	-2.91E-06	-0.844	-2.905	0.844	-4.15E-06	-0.844	-4.149	0.844	-3.15E-06	-0.844	-3.151
0.843	-8.48E-07	-0.843	-0.848	0.843	-9.42E-07	-0.843	-0.942	0.843	-8.17E-07	-0.843	-0.817	0.843	-2.88E-06	-0.843	-2.881	0.843	-4.12E-06	-0.843	-4.124	0.843	-3.13E-06	-0.843	-3.130
0.842	-8.38E-07	-0.842	-0.838	0.842	-9.33E-07	-0.842	-0.933	0.842	-8.10E-07	-0.842	-0.810	0.842	-2.85E-06	-0.842	-2.852	0.842	-4.10E-06	-0.842	-4.101	0.842	-3.11E-06	-0.842	-3.112
0.841	-8.28E-07	-0.841	-0.828	0.841	-9.23E-07	-0.841	-0.923	0.841	-8.01E-07	-0.841	-0.801	0.841	-2.83E-06	-0.841	-2.828	0.841	-4.08E-06	-0.841	-4.076	0.841	-3.09E-06	-0.841	-3.091
0.84	-8.19E-07	-0.84	-0.819	0.84	-9.14E-07	-0.84	-0.914	0.84	-7.94E-07	-0.84	-0.794	0.84	-2.80E-06	-0.84	-2.801	0.84	-4.06E-06	-0.84	-4.055	0.84	-3.08E-06	-0.84	-3.075
0.839	-8.08E-07	-0.839	-0.808	0.839	-9.04E-07	-0.839	-0.904	0.839	-7.84E-07	-0.839	-0.784	0.839	-2.78E-06	-0.839	-2.777	0.839	-4.03E-06	-0.839	-4.028	0.839	-3.05E-06	-0.839	-3.053
0.838	-8.00E-07	-0.838	-0.800	0.838	-8.96E-07	-0.838	-0.896	0.838	-7.78E-07	-0.838	-0.778	0.838	-2.75E-06	-0.838	-2.750	0.838	-4.01E-06	-0.838	-4.008	0.838	-3.04E-06	-0.838	-3.037
0.837	-7.90E-07	-0.837	-0.790	0.837	-8.86E-07	-0.837	-0.886	0.837	-7.69E-07	-0.837	-0.769	0.837	-2.73E-06	-0.837	-2.728	0.837	-3.98E-06	-0.837	-3.983	0.837	-3.02E-06	-0.837	-3.016
0.836	-7.80E-07	-0.836	-0.780	0.836	-8.76E-07	-0.836	-0.876	0.836	-7.62E-07	-0.836	-0.762	0.836	-2.70E-06	-0.836	-2.701	0.836	-3.96E-06	-0.836	-3.962	0.836	-3.00E-06	-0.836	-3.000
0.835	-7.71E-07	-0.835	-0.771	0.835	-8.68E-07	-0.835	-0.868	0.835	-7.53E-07	-0.835	-0.753	0.835	-2.68E-06	-0.835	-2.680	0.835	-3.94E-06	-0.835	-3.939	0.835	-2.98E-06	-0.835	-2.979
0.834	-7.62E-07	-0.834	-0.762	0.834	-8.58E-07	-0.834	-0.858	0.834	-7.46E-07	-0.834	-0.746	0.834	-2.65E-06	-0.834	-2.654	0.834	-3.92E-06	-0.834	-3.918	0.834	-2.96E-06	-0.834	-2.964
0.833	-7.52E-07	-0.833	-0.752	0.833	-8.49E-07	-0.833	-0.849	0.833	-7.37E-07	-0.833	-0.737	0.833	-2.63E-06	-0.833	-2.633	0.833	-3.89E-06	-0.833	-3.894	0.833	-2.94E-06	-0.833	-2.943
0.832	-7.43E-07	-0.832	-0.743	0.832	-8.40E-07	-0.832	-0.840	0.832	-7.31E-07	-0.832	-0.731	0.832	-2.61E-06	-0.832	-2.608	0.832	-3.88E-06	-0.832	-3.875	0.832	-2.93E-06	-0.832	-2.929
0.831	-7.33E-07	-0.831	-0.733	0.831	-8.31E-07	-0.831	-0.831	0.831	-7.21E-07	-0.831	-0.721	0.831	-2.59E-06	-0.831	-2.587	0.831	-3.85E-06	-0.831	-3.850	0.831	-2.91E-06	-0.831	-2.909
0.83	-7.25E-07	-0.83	-0.725	0.83	-8.23E-07	-0.83	-0.823	0.83	-7.15E-07	-0.83	-0.715	0.83	-2.56E-06	-0.83	-2.563	0.83	-3.83E-06	-0.83	-3.833	0.83	-2.90E-06	-0.83	-2.896
0.829	-7.15E-07	-0.829	-0.715	0.829	-8.13E-07	-0.829	-0.813	0.829	-7.06E-07	-0.829	-0.706	0.829	-2.54E-06	-0.829	-2.544	0.829	-3.81E-06	-0.829	-3.809	0.829	-2.88E-06	-0.829	-2.875
0.828	-7.05E-07	-0.828	-0.705	0.828	-8.05E-07	-0.828	-0.805	0.828	-6.99E-07	-0.828	-0.699	0.828	-2.52E-06	-0.828	-2.519	0.828	-3.79E-06	-0.828	-3.790	0.828	-2.86E-06	-0.828	-2.860
0.827	-6.97E-07	-0.827	-0.697	0.827	-7.96E-07	-0.827	-0.796	0.827	-6.92E-07	-0.827	-0.692	0.827	-2.50E-06	-0.827	-2.502	0.827	-3.77E-06	-0.827	-3.768	0.827	-2.84E-06	-0.827	-2.842
0.826	-6.88E-07	-0.826	-0.688	0.826	-7.87E-07	-0.826	-0.787	0.826	-6.85E-07	-0.826	-0.685	0.826	-2.48E-06	-0.826	-2.478	0.826	-3.75E-06	-0.826	-3.749	0.826	-2.83E-06	-0.826	-2.827
0.825	-6.78E-07	-0.825	-0.678	0.825	-7.78E-07	-0.825	-0.778	0.825	-6.76E-07	-0.825	-0.676	0.825	-2.46E-06	-0.825	-2.460	0.825	-3.73E-06	-0.825	-3.727	0.825	-2.81E-06	-0.825	-2.808
0.824	-6.70E-07	-0.824	-0.670	0.824	-7.70E-07	-0.824	-0.770	0.824	-6.70E-07	-0.824	-0.670	0.824	-2.44E-06	-0.824	-2.438	0.824	-3.71E-06	-0.824	-3.710	0.824	-2.79E-06	-0.824	-2.794
0.823	-6.60E-07	-0.823	-0.660	0.823	-7.61E-07	-0.823	-0.761	0.823	-6.61E-07	-0.823	-0.661	0.823	-2.42E-06	-0.823	-2.419	0.823	-3.69E-06	-0.823	-3.688	0.823	-2.78E-06	-0.823	-2.775
0.822	-6.53E-07	-0.822	-0.653	0.822	-7.53E-07	-0.822	-0.753	0.822	-6.56E-07	-0.822	-0.656	0.822	-2.40E-06	-0.822	-2.398	0.822	-3.67E-06	-0.822	-3.672	0.822	-2.76E-06	-0.822	-2.763
0.821	-6.43E-07	-0.821	-0.643	0.821	-7.44E-07	-0.821	-0.744	0.821	-6.47E-07	-0.821	-0.647	0.821	-2.38E-06	-0.821	-2.380	0.821	-3.65E-06	-0.821	-3.651	0.821	-2.74E-06	-0.821	-2.744
0.82	-6.34E-07	-0.82	-0.634	0.82	-7.35E-07	-0.82	-0.735	0.82	-6.41E-07	-0.82	-0.641	0.82	-2.36E-06	-0.82	-2.358	0.82	-3.63E-06	-0.82	-3.633	0.82	-2.73E-06	-0.82	-2.730
0.819	-6.22E-07	-0.819	-0.622	0.819	-7.23E-07	-0.819	-0.723	0.819	-6.30E-07	-0.819	-0.630	0.819	-2.34E-06	-0.819	-2.339	0.819	-3.61E-06	-0.819	-3.608	0.819	-2.71E-06	-0.819	-2.709
0.818	-6.16E-07	-0.818	-0.616	0.818	-7.17E-07	-0.818	-0.717	0.818	-6.25E-07	-0.818	-0.625	0.818	-2.32E-06	-0.818	-2.319	0.818	-3.59E-06	-0.818	-3.593	0.818	-2.70E-06	-0.818	-2.697
0.817	-6.07E-07	-0.817	-0.607	0.817	-7.09E-07	-0.817	-0.709	0.817	-6.17E-07	-0.817	-0.617	0.817	-2.30E-06	-0.817	-2.303	0.817	-3.58E-06	-0.817	-3.575	0.817	-2.68E-06	-0.817	-2.680
0.816	-6.00E-07	-0.816	-0.600	0.816	-7.01E-07	-0.816	-0.701	0.816	-6.12E-07	-0.816	-0.612	0.816	-2.28E-06	-0.816	-2.283	0.816	-3.56E-06	-0.816	-3.559	0.816	-2.67E-06	-0.816	-2.668
0.815	-5.90E-07	-0.815	-0.590	0.815	-6.92E-07	-0.815	-0.692	0.815	-6.03E-07	-0.815	-0.603	0.815	-2.27E-06	-0.815	-2.267	0.815	-3.54E-06	-0.815	-3.539	0.815	-2.65E-06	-0.815	-2.649
0.814	-5.83E-07	-0.814	-0.583	0.814	-6.86E-07	-0.814	-0.686	0.814	-5.98E-07	-0.814	-0.598	0.814	-2.25E-06	-0.814	-2.248	0.814	-3.53E-06	-0.814	-3.525	0.814	-2.64E-06	-0.814	-2.638
0.813	-5.74E-07	-0.813	-0.574	0.813	-6.76E-07	-0.813	-0.676	0.813	-5.89E-07	-0.813	-0.589	0.813	-2.23E-06	-0.813	-2.232	0.813	-3.51E-06	-0.813	-3.505	0.813	-2.62E-06	-0.813	-2.620
0.812	-5.65E-07	-0.812	-0.565	0.812	-6.68E-07	-0.812	-0.668	0.812	-5.83E-07	-0.812	-0.583	0.812	-2.21E-06	-0.812	-2.211	0.812	-3.49E-06	-0.812	-3.489	0.812	-2.61E-06	-0.812	-2.607
0.811	-5.58E-07	-0.811	-0.558	0.811	-6.61E-07	-0.811	-0.661	0.811	-5.76E-07	-0.811	-0.576	0.811	-2.20E-06	-0.811	-2.198	0.811	-3.47E-06	-0.811	-3.471	0.811	-2.59E-06	-0.811	-2.590
0.81	-5.49E-07	-0.81	-0.549	0.81	-6.53E-07	-0.81	-0.653	0.81	-5.70E-07	-0.81	-0.570	0.81	-2.18E-06	-0.81	-2.179	0.81	-3.46E-06	-0.81	-3.455	0.81	-2.58E-06	-0.81	-2.578
0.809	-5.41E-07	-0.809	-0.541	0.809	-6.44E-07	-0.809	-0.644	0.809	-5.62E-07	-0.809	-0.562	0.809	-2.16E-06	-0.809	-2.164	0.809	-3.44E-06	-0.809	-3.437	0.809	-2.56E-06	-0.809	-2.561
0.808	-5.34E-07	-0.808	-0.534	0.808	-6.37E-07	-0.808	-0.637	0.808	-5.57E-07	-0.808	-0.557	0.808	-2.15E-06	-0.808	-2.146	0.808	-3.42E-06	-0.808	-3.423	0.808	-2.55E-06	-0.808	-2.549
0.807	-5.24E-07	-0.807	-0.524	0.807	-6.28E-07	-0.807	-0.628	0.807	-5.48E-07	-0.807	-0.548	0.807	-2.13E-06	-0.807	-2.131	0.807	-3.40E-06	-0.807	-3.403	0.807	-2.53E-06	-0.807	-2.532
0.806	-5.17E-07	-0.806	-0.517	0.806	-6.21E-07	-0.806	-0.621	0.806	-5.43E-07	-0.806	-0.543	0.806	-2.11E-06	-0.806	-2.114	0.806	-3.39E-06	-0.806	-3.389	0.806	-2.52E-06	-0.806	-2.520
0.805	-5.09E-07	-0.805	-0.509	0.805	-6.13E-07	-0.805	-0.613	0.805	-5.35E-07	-0.805	-0.535	0.805	-2.10E-06	-0.805	-2.100	0.805	-3.37E-06	-0.805	-3.371	0.805	-2.50E-06	-0.805	-2.504
0.804	-5.01E-07	-0.804	-0.501	0.804	-6.06E-07	-0.804	-0.606	0.804	-5.30E-07	-0.804	-0.530	0.804	-2.08E-06	-0.804	-2.082	0.804	-3.36E-06	-0.804	-3.356	0.804	-2.49E-06	-0.804	-2.492
0.803	-4.93E-07	-0.803	-0.493	0.803	-5.98E-07	-0.803	-0.598	0.803	-5.22E-07	-0.803	-0.522	0.803	-2.07E-06	-0.803	-2.069	0.803	-3.34E-06	-0.803	-3.340	0.803	-2.48E-06	-0.803	-2.476
0.802	-4.85E-07	-0.802	-0.485	0.802	-5.91E-07	-0.802	-0.591	0.802	-5.17E-07	-0.802	-0.517	0.802	-2.05E-06	-0.802	-2.051	0.802	-3.33E-06	-0.802	-3.325	0.802	-2.47E-06	-0.802	-2.465
0.801	-4.77E-07	-0.801	-0.477	0.801	-5.82E-07	-0.801	-0.582	0.801	-5.09E-07	-0.801	-0.509	0.801	-2.04E-06	-0.801	-2.039	0.801	-3.31E-06	-0.801	-3.308	0.801	-2.45E-06	-0.801	-2.449
0.8	-4.70E-07	-0.8	-0.470	0.8	-5.76E-07	-0.8	-0.576	0.8	-5.04E-07	-0.8	-0.504	0.8	-2.02E-06	-0.8	-2.021	0.8	-3.29E-06	-0.8	-3.294	0.8	-2.44E-06	-0.8	-2.437
0.799	-4.61E-07	-0.799	-0.461	0.799	-5.67E-07	-0.799	-0.567	0.799	-4.95E-07	-0.799	-0.495	0.799	-2.01E-06	-0.799	-2.008	0.799	-3.28E-06	-0.799	-3.276	0.799	-2.42E-06	-0.799	-2.420
0.798	-4.55E-07	-0.798	-0.455	0.798	-5.61E-07	-0.798	-0.561	0.798	-4.91E-07	-0.798	-0.491	0.798	-1.99E-06	-0.798	-1.992	0.798	-3.26E-06	-0.798	-3.263	0.798	-2.41E-06	-0.798	-2.410
0.797	-4.46E-07	-0.797	-0.446	0.797	-5.53E-07	-0.797	-0.553	0.797	-4.83E-07	-0.797	-0.483	0.797	-1.98E-06	-0.797	-1.980	0.797	-3.25E-06	-0.797	-3.246	0.797	-2.39E-06	-0.797	-2.394
0.796	-4.39E-07	-0.796	-0.439	0.796	-5.46E-07	-0.796	-0.546	0.796	-4.77E-07	-0.796	-0.477	0.796	-1.96E-06	-0.796	-1.963	0.796	-3.23E-06	-0.796	-3.232	0.796	-2.38E-06	-0.796	-2.383
0.795	-4.32E-07	-0.795	-0.432	0.795	-5.39E-07	-0.795	-0.539	0.795	-4.70E-07	-0.795	-0.470	0.795	-1.95E-06	-0.795	-1.952	0.795	-3.22E-06	-0.795	-3.217	0.795	-2.37E-06	-0.795	-2.368
0.794	-4.24E-07	-0.794	-0.424	0.794	-5.32E-07	-0.794	-0.532	0.794	-4.65E-07	-0.794	-0.465	0.794	-1.94E-06	-0.794	-1.936	0.794	-3.20E-06	-0.794	-3.203	0.794	-2.36E-06	-0.794	-2.356
0.793	-4.16E-07	-0.793	-0.416	0.793	-5.24E-07	-0.793	-0.524	0.793	-4.57E-07	-0.793	-0.457	0.793	-1.93E-06	-0.793	-1.925	0.793	-3.19E-06	-0.793	-3.187	0.793	-2.34E-06	-0.793	-2.341
0.792	-4.10E-07	-0.792	-0.410	0.792	-5.18E-07	-0.792	-0.518	0.792	-4.53E-07	-0.792	-0.453	0.792	-1.91E-06	-0.792	-1.910	0.792	-3.18E-06	-0.792	-3.175	0.792	-2.33E-06	-0.792	-2.331
0.791	-4.01E-07	-0.791	-0.401	0.791	-5.10E-07	-0.791	-0.510	0.791	-4.45E-07	-0.791	-0.445	0.791	-1.90E-06	-0.791	-1.898	0.791	-3.16E-06	-0.791	-3.158	0.791	-2.32E-06	-0.791	-2.315
0.79	-3.95E-07	-0.79	-0.395	0.79	-5.04E-07	-0.79	-0.504	0.79	-4.41E-07	-0.79	-0.441	0.79	-1.88E-06	-0.79	-1.883	0.79	-3.15E-06	-0.79	-3.146	0.79	-2.31E-06	-0.79	-2.305
0.789	-3.87E-07	-0.789	-0.387	0.789	-4.96E-07	-0.789	-0.496	0.789	-4.33E-07	-0.789	-0.433	0.789	-1.87E-06	-0.789	-1.872	0.789	-3.13E-06	-0.789	-3.130	0.789	-2.29E-06	-0.789	-2.289
0.788	-3.80E-07	-0.788	-0.380	0.788	-4.89E-07	-0.788	-0.489	0.788	-4.28E-07	-0.788	-0.428	0.788	-1.86E-06	-0.788	-1.857	0.788	-3.12E-06	-0.788	-3.117	0.788	-2.28E-06	-0.788	-2.278
0.787	-3.73E-07	-0.787	-0.373	0.787	-4.82E-07	-0.787	-0.482	0.787	-4.20E-07	-0.787	-0.420	0.787	-1.85E-06	-0.787	-1.846	0.787	-3.10E-06	-0.787	-3.101	0.787	-2.26E-06	-0.787	-2.263
0.786	-3.66E-07	-0.786	-0.366	0.786	-4.76E-07	-0.786	-0.476	0.786	-4.16E-07	-0.786	-0.416	0.786	-1.83E-06	-0.786	-1.831	0.786	-3.09E-06	-0.786	-3.089	0.786	-2.25E-06	-0.786	-2.253
0.785	-3.60E-07	-0.785	-0.360	0.785	-4.68E-07	-0.785	-0.468	0.785	-4.09E-07	-0.785	-0.409	0.785	-1.82E-06	-0.785	-1.821	0.785	-3.07E-06	-0.785	-3.074	0.785	-2.24E-06	-0.785	-2.238
0.784	-3.54E-07	-0.784	-0.354	0.784	-4.63E-07	-0.784	-0.463	0.784	-4.04E-07	-0.784	-0.404	0.784	-1.81E-06	-0.784	-1.807	0.784	-3.06E-06	-0.784	-3.062	0.784	-2.23E-06	-0.784	-2.228
0.783	-3.45E-07	-0.783	-0.345	0.783	-4.55E-07	-0.783	-0.455	0.783	-3.96E-07	-0.783	-0.396	0.783	-1.80E-06	-0.783	-1.796	0.783	-3.05E-06	-0.783	-3.047	0.783	-2.21E-06	-0.783	-2.213
0.782	-3.40E-07	-0.782	-0.340	0.782	-4.49E-07	-0.782	-0.449	0.782	-3.93E-07	-0.782	-0.393	0.782	-1.78E-06	-0.782	-1.782	0.782	-3.04E-06	-0.782	-3.036	0.782	-2.20E-06	-0.782	-2.203
0.781	-3.32E-07	-0.781	-0.332	0.781	-4.42E-07	-0.781	-0.442	0.781	-3.85E-07	-0.781	-0.385	0.781	-1.77E-06	-0.781	-1.772	0.781	-3.02E-06	-0.781	-3.020	0.781	-2.19E-06	-0.781	-2.189
0.78	-3.25E-07	-0.78	-0.325	0.78	-4.35E-07	-0.78	-0.435	0.78	-3.80E-07	-0.78	-0.380	0.78	-1.76E-06	-0.78	-1.757	0.78	-3.01E-06	-0.78	-3.008	0.78	-2.18E-06	-0.78	-2.179
0.779	-3.19E-07	-0.779	-0.319	0.779	-4.29E-07	-0.779	-0.429	0.779	-3.74E-07	-0.779	-0.374	0.779	-1.75E-06	-0.779	-1.749	0.779	-2.99E-06	-0.779	-2.994	0.779	-2.17E-06	-0.779	-2.165
0.778	-3.12E-07	-0.778	-0.312	0.778	-4.23E-07	-0.778	-0.423	0.778	-3.69E-07	-0.778	-0.369	0.778	-1.73E-06	-0.778	-1.734	0.778	-2.98E-06	-0.778	-2.983	0.778	-2.16E-06	-0.778	-2.155
0.777	-3.05E-07	-0.777	-0.305	0.777	-4.15E-07	-0.777	-0.415	0.777	-3.64E-07	-0.777	-0.364	0.777	-1.73E-06	-0.777	-1.725	0.777	-2.97E-06	-0.777	-2.968	0.777	-2.14E-06	-0.777	-2.141
0.776	-3.00E-07	-0.776	-0.300	0.776	-4.10E-07	-0.776	-0.410	0.776	-3.60E-07	-0.776	-0.360	0.776	-1.71E-06	-0.776	-1.712	0.776	-2.96E-06	-0.776	-2.958	0.776	-2.13E-06	-0.776	-2.131
0.775	-2.92E-07	-0.775	-0.292	0.775	-4.02E-07	-0.775	-0.402	0.775	-3.52E-07	-0.775	-0.352	0.775	-1.70E-06	-0.775	-1.702	0.775	-2.94E-06	-0.775	-2.942	0.775	-2.12E-06	-0.775	-2.117
0.774	-2.86E-07	-0.774	-0.286	0.774	-3.97E-07	-0.774	-0.397	0.774	-3.48E-07	-0.774	-0.348	0.774	-1.69E-06	-0.774	-1.689	0.774	-2.93E-06	-0.774	-2.932	0.774	-2.11E-06	-0.774	-2.108
0.773	-2.80E-07	-0.773	-0.280	0.773	-3.90E-07	-0.773	-0.390	0.773	-3.41E-07	-0.773	-0.341	0.773	-1.68E-06	-0.773	-1.680	0.773	-2.92E-06	-0.773	-2.918	0.773	-2.09E-06	-0.773	-2.094
0.772	-2.73E-07	-0.772	-0.273	0.772	-3.85E-07	-0.772	-0.385	0.772	-3.37E-07	-0.772	-0.337	0.772	-1.67E-06	-0.772	-1.666	0.772	-2.91E-06	-0.772	-2.907	0.772	-2.08E-06	-0.772	-2.084
0.771	-2.68E-07	-0.771	-0.268	0.771	-3.78E-07	-0.771	-0.378	0.771	-3.31E-07	-0.771	-0.331	0.771	-1.66E-06	-0.771	-1.658	0.771	-2.89E-06	-0.771	-2.894	0.771	-2.07E-06	-0.771	-2.071
0.77	-2.61E-07	-0.77	-0.261	0.77	-3.73E-07	-0.77	-0.373	0.77	-3.26E-07	-0.77	-0.326	0.77	-1.65E-06	-0.77	-1.645	0.77	-2.88E-06	-0.77	-2.883	0.77	-2.06E-06	-0.77	-2.062
0.769	-2.55E-07	-0.769	-0.255	0.769	-3.67E-07	-0.769	-0.367	0.769	-3.19E-07	-0.769	-0.319	0.769	-1.64E-06	-0.769	-1.637	0.769	-2.87E-06	-0.769	-2.869	0.769	-2.05E-06	-0.769	-2.048
0.768	-2.48E-07	-0.768	-0.248	0.768	-3.61E-07	-0.768	-0.361	0.768	-3.15E-07	-0.768	-0.315	0.768	-1.62E-06	-0.768	-1.623	0.768	-2.86E-06	-0.768	-2.858	0.768	-2.04E-06	-0.768	-2.038
0.767	-2.42E-07	-0.767	-0.242	0.767	-3.55E-07	-0.767	-0.355	0.767	-3.08E-07	-0.767	-0.308	0.767	-1.62E-06	-0.767	-1.615	0.767	-2.84E-06	-0.767	-2.844	0.767	-2.02E-06	-0.767	-2.024
0.766	-2.37E-07	-0.766	-0.237	0.766	-3.50E-07	-0.766	-0.350	0.766	-3.05E-07	-0.766	-0.305	0.766	-1.60E-06	-0.766	-1.603	0.766	-2.84E-06	-0.766	-2.835	0.766	-2.02E-06	-0.766	-2.016
0.765	-2.30E-07	-0.765	-0.230	0.765	-3.43E-07	-0.765	-0.343	0.765	-2.98E-07	-0.765	-0.298	0.765	-1.60E-06	-0.765	-1.595	0.765	-2.82E-06	-0.765	-2.822	0.765	-2.00E-06	-0.765	-2.003
0.764	-2.24E-07	-0.764	-0.224	0.764	-3.38E-07	-0.764	-0.338	0.764	-2.94E-07	-0.764	-0.294	0.764	-1.58E-06	-0.764	-1.581	0.764	-2.81E-06	-0.764	-2.811	0.764	-1.99E-06	-0.764	-1.993
0.763	-2.19E-07	-0.763	-0.219	0.763	-3.32E-07	-0.763	-0.332	0.763	-2.89E-07	-0.763	-0.289	0.763	-1.57E-06	-0.763	-1.574	0.763	-2.80E-06	-0.763	-2.799	0.763	-1.98E-06	-0.763	-1.981
0.762	-2.13E-07	-0.762	-0.213	0.762	-3.26E-07	-0.762	-0.326	0.762	-2.84E-07	-0.762	-0.284	0.762	-1.56E-06	-0.762	-1.562	0.762	-2.79E-06	-0.762	-2.788	0.762	-1.97E-06	-0.762	-1.971
0.761	-2.07E-07	-0.761	-0.207	0.761	-3.20E-07	-0.761	-0.320	0.761	-2.78E-07	-0.761	-0.278	0.761	-1.55E-06	-0.761	-1.554	0.761	-2.78E-06	-0.761	-2.775	0.761	-1.96E-06	-0.761	-1.958
0.76	-2.02E-07	-0.76	-0.202	0.76	-3.15E-07	-0.76	-0.315	0.76	-2.75E-07	-0.76	-0.275	0.76	-1.54E-06	-0.76	-1.542	0.76	-2.77E-06	-0.76	-2.766	0.76	-1.95E-06	-0.76	-1.950
0.759	-1.95E-07	-0.759	-0.195	0.759	-3.09E-07	-0.759	-0.309	0.759	-2.68E-07	-0.759	-0.268	0.759	-1.53E-06	-0.759	-1.534	0.759	-2.75E-06	-0.759	-2.752	0.759	-1.94E-06	-0.759	-1.936
0.758	-1.90E-07	-0.758	-0.190	0.758	-3.04E-07	-0.758	-0.304	0.758	-2.65E-07	-0.758	-0.265	0.758	-1.52E-06	-0.758	-1.522	0.758	-2.74E-06	-0.758	-2.743	0.758	-1.93E-06	-0.758	-1.929
0.757	-1.84E-07	-0.757	-0.184	0.757	-2.98E-07	-0.757	-0.298	0.757	-2.59E-07	-0.757	-0.259	0.757	-1.52E-06	-0.757	-1.515	0.757	-2.73E-06	-0.757	-2.730	0.757	-1.92E-06	-0.757	-1.915
0.756	-1.79E-07	-0.756	-0.179	0.756	-2.93E-07	-0.756	-0.293	0.756	-2.55E-07	-0.756	-0.255	0.756	-1.50E-06	-0.756	-1.502	0.756	-2.72E-06	-0.756	-2.720	0.756	-1.91E-06	-0.756	-1.907
0.755	-1.73E-07	-0.755	-0.173	0.755	-2.87E-07	-0.755	-0.287	0.755	-2.49E-07	-0.755	-0.249	0.755	-1.50E-06	-0.755	-1.496	0.755	-2.71E-06	-0.755	-2.708	0.755	-1.89E-06	-0.755	-1.894
0.754	-1.68E-07	-0.754	-0.168	0.754	-2.82E-07	-0.754	-0.282	0.754	-2.45E-07	-0.754	-0.245	0.754	-1.48E-06	-0.754	-1.484	0.754	-2.70E-06	-0.754	-2.699	0.754	-1.89E-06	-0.754	-1.886
0.753	-1.62E-07	-0.753	-0.162	0.753	-2.77E-07	-0.753	-0.277	0.753	-2.39E-07	-0.753	-0.239	0.753	-1.48E-06	-0.753	-1.477	0.753	-2.69E-06	-0.753	-2.687	0.753	-1.87E-06	-0.753	-1.873
0.752	-1.58E-07	-0.752	-0.158	0.752	-2.72E-07	-0.752	-0.272	0.752	-2.36E-07	-0.752	-0.236	0.752	-1.47E-06	-0.752	-1.465	0.752	-2.68E-06	-0.752	-2.678	0.752	-1.87E-06	-0.752	-1.865
0.751	-1.52E-07	-0.751	-0.152	0.751	-2.66E-07	-0.751	-0.266	0.751	-2.29E-07	-0.751	-0.229	0.751	-1.46E-06	-0.751	-1.458	0.751	-2.66E-06	-0.751	-2.664	0.751	-1.85E-06	-0.751	-1.852
0.75	-1.48E-07	-0.75	-0.148	0.75	-2.62E-07	-0.75	-0.262	0.75	-2.27E-07	-0.75	-0.227	0.75	-1.45E-06	-0.75	-1.447	0.75	-2.66E-06	-0.75	-2.656	0.75	-1.85E-06	-0.75	-1.845
0.749	-1.42E-07	-0.749	-0.142	0.749	-2.56E-07	-0.749	-0.256	0.749	-2.20E-07	-0.749	-0.220	0.749	-1.44E-06	-0.749	-1.440	0.749	-2.64E-06	-0.749	-2.643	0.749	-1.83E-06	-0.749	-1.832
0.748	-1.36E-07	-0.748	-0.136	0.748	-2.51E-07	-0.748	-0.251	0.748	-2.17E-07	-0.748	-0.217	0.748	-1.43E-06	-0.748	-1.428	0.748	-2.63E-06	-0.748	-2.634	0.748	-1.82E-06	-0.748	-1.824
0.747	-1.32E-07	-0.747	-0.132	0.747	-2.46E-07	-0.747	-0.246	0.747	-2.12E-07	-0.747	-0.212	0.747	-1.42E-06	-0.747	-1.422	0.747	-2.62E-06	-0.747	-2.623	0.747	-1.81E-06	-0.747	-1.812
0.746	-1.27E-07	-0.746	-0.127	0.746	-2.41E-07	-0.746	-0.241	0.746	-2.08E-07	-0.746	-0.208	0.746	-1.41E-06	-0.746	-1.411	0.746	-2.61E-06	-0.746	-2.614	0.746	-1.80E-06	-0.746	-1.803
0.745	-1.21E-07	-0.745	-0.121	0.745	-2.35E-07	-0.745	-0.235	0.745	-2.02E-07	-0.745	-0.202	0.745	-1.40E-06	-0.745	-1.404	0.745	-2.60E-06	-0.745	-2.601	0.745	-1.79E-06	-0.745	-1.791
0.744	-1.17E-07	-0.744	-0.117	0.744	-2.32E-07	-0.744	-0.232	0.744	-2.00E-07	-0.744	-0.200	0.744	-1.39E-06	-0.744	-1.394	0.744	-2.59E-06	-0.744	-2.593	0.744	-1.78E-06	-0.744	-1.783
0.743	-1.11E-07	-0.743	-0.111	0.743	-2.25E-07	-0.743	-0.225	0.743	-1.93E-07	-0.743	-0.193	0.743	-1.39E-06	-0.743	-1.387	0.743	-2.58E-06	-0.743	-2.580	0.743	-1.77E-06	-0.743	-1.770
0.742	-1.07E-07	-0.742	-0.107	0.742	-2.21E-07	-0.742	-0.221	0.742	-1.91E-07	-0.742	-0.191	0.742	-1.38E-06	-0.742	-1.376	0.742	-2.57E-06	-0.742	-2.572	0.742	-1.76E-06	-0.742	-1.763
0.741	-1.02E-07	-0.741	-0.102	0.741	-2.16E-07	-0.741	-0.216	0.741	-1.85E-07	-0.741	-0.185	0.741	-1.37E-06	-0.741	-1.370	0.741	-2.56E-06	-0.741	-2.560	0.741	-1.75E-06	-0.741	-1.751
0.74	-9.66E-08	-0.74	-0.097	0.74	-2.12E-07	-0.74	-0.212	0.74	-1.82E-07	-0.74	-0.182	0.74	-1.36E-06	-0.74	-1.359	0.74	-2.55E-06	-0.74	-2.551	0.74	-1.74E-06	-0.74	-1.743
0.739	-9.22E-08	-0.739	-0.092	0.739	-2.07E-07	-0.739	-0.207	0.739	-1.77E-07	-0.739	-0.177	0.739	-1.35E-06	-0.739	-1.353	0.739	-2.54E-06	-0.739	-2.540	0.739	-1.73E-06	-0.739	-1.731
0.738	-8.75E-08	-0.738	-0.088	0.738	-2.02E-07	-0.738	-0.202	0.738	-1.73E-07	-0.738	-0.173	0.738	-1.34E-06	-0.738	-1.342	0.738	-2.53E-06	-0.738	-2.531	0.738	-1.72E-06	-0.738	-1.724
0.737	-8.20E-08	-0.737	-0.082	0.737	-1.97E-07	-0.737	-0.197	0.737	-1.68E-07	-0.737	-0.168	0.737	-1.34E-06	-0.737	-1.337	0.737	-2.52E-06	-0.737	-2.520	0.737	-1.71E-06	-0.737	-1.712
0.736	-7.83E-08	-0.736	-0.078	0.736	-1.93E-07	-0.736	-0.193	0.736	-1.65E-07	-0.736	-0.165	0.736	-1.33E-06	-0.736	-1.326	0.736	-2.51E-06	-0.736	-2.512	0.736	-1.71E-06	-0.736	-1.705
0.735	-7.19E-08	-0.735	-0.072	0.735	-1.87E-07	-0.735	-0.187	0.735	-1.59E-07	-0.735	-0.159	0.735	-1.32E-06	-0.735	-1.320	0.735	-2.50E-06	-0.735	-2.500	0.735	-1.69E-06	-0.735	-1.692
0.734	-6.94E-08	-0.734	-0.069	0.734	-1.84E-07	-0.734	-0.184	0.734	-1.57E-07	-0.734	-0.157	0.734	-1.31E-06	-0.734	-1.310	0.734	-2.49E-06	-0.734	-2.493	0.734	-1.69E-06	-0.734	-1.686
0.733	-6.39E-08	-0.733	-0.064	0.733	-1.78E-07	-0.733	-0.178	0.733	-1.52E-07	-0.733	-0.152	0.733	-1.30E-06	-0.733	-1.304	0.733	-2.48E-06	-0.733	-2.481	0.733	-1.67E-06	-0.733	-1.673
0.732	-5.95E-08	-0.732	-0.060	0.732	-1.74E-07	-0.732	-0.174	0.732	-1.49E-07	-0.732	-0.149	0.732	-1.29E-06	-0.732	-1.293	0.732	-2.47E-06	-0.732	-2.473	0.732	-1.67E-06	-0.732	-1.666
0.731	-5.55E-08	-0.731	-0.055	0.731	-1.70E-07	-0.731	-0.170	0.731	-1.45E-07	-0.731	-0.145	0.731	-1.29E-06	-0.731	-1.288	0.731	-2.46E-06	-0.731	-2.463	0.731	-1.66E-06	-0.731	-1.655
0.73	-5.08E-08	-0.73	-0.051	0.73	-1.66E-07	-0.73	-0.166	0.73	-1.41E-07	-0.73	-0.141	0.73	-1.28E-06	-0.73	-1.278	0.73	-2.45E-06	-0.73	-2.453	0.73	-1.65E-06	-0.73	-1.647
0.729	-4.62E-08	-0.729	-0.046	0.729	-1.61E-07	-0.729	-0.161	0.729	-1.36E-07	-0.729	-0.136	0.729	-1.27E-06	-0.729	-1.272	0.729	-2.44E-06	-0.729	-2.442	0.729	-1.64E-06	-0.729	-1.636
0.728	-4.26E-08	-0.728	-0.043	0.728	-1.57E-07	-0.728	-0.157	0.728	-1.34E-07	-0.728	-0.134	0.728	-1.26E-06	-0.728	-1.262	0.728	-2.43E-06	-0.728	-2.434	0.728	-1.63E-06	-0.728	-1.629
0.727	-3.71E-08	-0.727	-0.037	0.727	-1.52E-07	-0.727	-0.152	0.727	-1.28E-07	-0.727	-0.128	0.727	-1.26E-06	-0.727	-1.257	0.727	-2.42E-06	-0.727	-2.422	0.727	-1.62E-06	-0.727	-1.617
0.726	-3.42E-08	-0.726	-0.034	0.726	-1.50E-07	-0.726	-0.150	0.726	-1.26E-07	-0.726	-0.126	0.726	-1.25E-06	-0.726	-1.247	0.726	-2.42E-06	-0.726	-2.416	0.726	-1.61E-06	-0.726	-1.611
0.725	-2.90E-08	-0.725	-0.029	0.725	-1.44E-07	-0.725	-0.144	0.725	-1.21E-07	-0.725	-0.121	0.725	-1.24E-06	-0.725	-1.241	0.725	-2.40E-06	-0.725	-2.404	0.725	-1.60E-06	-0.725	-1.599
0.724	-2.48E-08	-0.724	-0.025	0.724	-1.40E-07	-0.724	-0.140	0.724	-1.18E-07	-0.724	-0.118	0.724	-1.23E-06	-0.724	-1.231	0.724	-2.40E-06	-0.724	-2.396	0.724	-1.59E-06	-0.724	-1.592
0.723	-2.07E-08	-0.723	-0.021	0.723	-1.36E-07	-0.723	-0.136	0.723	-1.13E-07	-0.723	-0.113	0.723	-1.23E-06	-0.723	-1.226	0.723	-2.39E-06	-0.723	-2.386	0.723	-1.58E-06	-0.723	-1.580
0.722	-1.66E-08	-0.722	-0.017	0.722	-1.32E-07	-0.722	-0.132	0.722	-1.11E-07	-0.722	-0.111	0.722	-1.22E-06	-0.722	-1.216	0.722	-2.38E-06	-0.722	-2.377	0.722	-1.57E-06	-0.722	-1.573
0.721	-1.23E-08	-0.721	-0.012	0.721	-1.28E-07	-0.721	-0.128	0.721	-1.06E-07	-0.721	-0.106	0.721	-1.21E-06	-0.721	-1.211	0.721	-2.37E-06	-0.721	-2.367	0.721	-1.56E-06	-0.721	-1.562
0.72	-9.12E-09	-0.72	-0.009	0.72	-1.24E-07	-0.72	-0.124	0.72	-1.03E-07	-0.72	-0.103	0.72	-1.20E-06	-0.72	-1.201	0.72	-2.36E-06	-0.72	-2.359	0.72	-1.56E-06	-0.72	-1.556
0.719	-3.84E-09	-0.719	-0.004	0.719	-1.19E-07	-0.719	-0.119	0.719	-9.80E-08	-0.719	-0.098	0.719	-1.20E-06	-0.719	-1.196	0.719	-2.35E-06	-0.719	-2.347	0.719	-1.54E-06	-0.719	-1.544
0.718	-1.19E-09	-0.718	-0.001	0.718	-1.17E-07	-0.718	-0.117	0.718	-9.63E-08	-0.718	-0.096	0.718	-1.19E-06	-0.718	-1.187	0.718	-2.34E-06	-0.718	-2.341	0.718	-1.54E-06	-0.718	-1.538
0.717	5.53E-09	-0.717	0.006	0.717	-1.10E-07	-0.717	-0.110	0.717	-8.99E-08	-0.717	-0.090	0.717	-1.18E-06	-0.717	-1.180	0.717	-2.33E-06	-0.717	-2.328	0.717	-1.53E-06	-0.717	-1.525
0.716	8.76E-09	-0.716	0.009	0.716	-1.07E-07	-0.716	-0.107	0.716	-8.76E-08	-0.716	-0.088	0.716	-1.17E-06	-0.716	-1.170	0.716	-2.32E-06	-0.716	-2.320	0.716	-1.52E-06	-0.716	-1.518
0.715	1.15E-08	-0.715	0.012	0.715	-1.03E-07	-0.715	-0.103	0.715	-8.39E-08	-0.715	-0.084	0.715	-1.17E-06	-0.715	-1.166	0.715	-2.31E-06	-0.715	-2.311	0.715	-1.51E-06	-0.715	-1.508
0.714	1.55E-08	-0.714	0.016	0.714	-1.00E-07	-0.714	-0.100	0.714	-8.12E-08	-0.714	-0.081	0.714	-1.16E-06	-0.714	-1.157	0.714	-2.30E-06	-0.714	-2.303	0.714	-1.50E-06	-0.714	-1.502
0.713	1.97E-08	-0.713	0.020	0.713	-9.52E-08	-0.713	-0.095	0.713	-7.65E-08	-0.713	-0.076	0.713	-1.15E-06	-0.713	-1.152	0.713	-2.29E-06	-0.713	-2.293	0.713	-1.49E-06	-0.713	-1.491
0.712	2.24E-08	-0.712	0.022	0.712	-9.28E-08	-0.712	-0.093	0.712	-7.50E-08	-0.712	-0.075	0.712	-1.14E-06	-0.712	-1.143	0.712	-2.29E-06	-0.712	-2.286	0.712	-1.49E-06	-0.712	-1.485
0.711	2.76E-08	-0.711	0.028	0.711	-8.77E-08	-0.711	-0.088	0.711	-6.92E-08	-0.711	-0.069	0.711	-1.14E-06	-0.711	-1.137	0.711	-2.27E-06	-0.711	-2.274	0.711	-1.47E-06	-0.711	-1.473
0.71	2.99E-08	-0.71	0.030	0.71	-8.47E-08	-0.71	-0.085	0.71	-6.77E-08	-0.71	-0.068	0.71	-1.13E-06	-0.71	-1.129	0.71	-2.27E-06	-0.71	-2.268	0.71	-1.47E-06	-0.71	-1.468
0.709	3.43E-08	-0.709	0.034	0.709	-8.03E-08	-0.709	-0.080	0.709	-6.30E-08	-0.709	-0.063	0.709	-1.12E-06	-0.709	-1.124	0.709	-2.26E-06	-0.709	-2.257	0.709	-1.46E-06	-0.709	-1.457
0.708	3.80E-08	-0.708	0.038	0.708	-7.71E-08	-0.708	-0.077	0.708	-6.07E-08	-0.708	-0.061	0.708	-1.11E-06	-0.708	-1.114	0.708	-2.25E-06	-0.708	-2.250	0.708	-1.45E-06	-0.708	-1.450
0.707	4.16E-08	-0.707	0.042	0.707	-7.32E-08	-0.707	-0.073	0.707	-5.66E-08	-0.707	-0.057	0.707	-1.11E-06	-0.707	-1.110	0.707	-2.24E-06	-0.707	-2.240	0.707	-1.44E-06	-0.707	-1.440
0.706	4.52E-08	-0.706	0.045	0.706	-7.00E-08	-0.706	-0.070	0.706	-5.43E-08	-0.706	-0.054	0.706	-1.10E-06	-0.706	-1.100	0.706	-2.23E-06	-0.706	-2.232	0.706	-1.43E-06	-0.706	-1.434
0.705	4.91E-08	-0.705	0.049	0.705	-6.57E-08	-0.705	-0.066	0.705	-4.99E-08	-0.705	-0.050	0.705	-1.10E-06	-0.705	-1.096	0.705	-2.22E-06	-0.705	-2.222	0.705	-1.42E-06	-0.705	-1.423
0.704	5.19E-08	-0.704	0.052	0.704	-6.29E-08	-0.704	-0.063	0.704	-4.80E-08	-0.704	-0.048	0.704	-1.09E-06	-0.704	-1.086	0.704	-2.22E-06	-0.704	-2.215	0.704	-1.42E-06	-0.704	-1.418
0.703	5.69E-08	-0.703	0.057	0.703	-5.80E-08	-0.703	-0.058	0.703	-4.30E-08	-0.703	-0.043	0.703	-1.08E-06	-0.703	-1.081	0.703	-2.20E-06	-0.703	-2.204	0.703	-1.41E-06	-0.703	-1.407
0.702	5.88E-08	-0.702	0.059	0.702	-5.60E-08	-0.702	-0.056	0.702	-4.19E-08	-0.702	-0.042	0.702	-1.07E-06	-0.702	-1.073	0.702	-2.20E-06	-0.702	-2.198	0.702	-1.40E-06	-0.702	-1.402
0.701	6.33E-08	-0.701	0.063	0.701	-5.16E-08	-0.701	-0.052	0.701	-3.70E-08	-0.701	-0.037	0.701	-1.07E-06	-0.701	-1.068	0.701	-2.19E-06	-0.701	-2.187	0.701	-1.39E-06	-0.701	-1.391
0.7	6.68E-08	-0.7	0.067	0.7	-4.87E-08	-0.7	-0.049	0.7	-3.51E-08	-0.7	-0.035	0.7	-1.06E-06	-0.7	-1.058	0.7	-2.18E-06	-0.7	-2.179	0.7	-1.39E-06	-0.7	-1.385
0.699	7.03E-08	-0.699	0.070	0.699	-4.53E-08	-0.699	-0.045	0.699	-3.11E-08	-0.699	-0.031	0.699	-1.06E-06	-0.699	-1.055	0.699	-2.17E-06	-0.699	-2.170	0.699	-1.38E-06	-0.699	-1.375
0.698	7.38E-08	-0.698	0.074	0.698	-4.19E-08	-0.698	-0.042	0.698	-2.87E-08	-0.698	-0.029	0.698	-1.05E-06	-0.698	-1.045	0.698	-2.16E-06	-0.698	-2.162	0.698	-1.37E-06	-0.698	-1.369
0.697	7.78E-08	-0.697	0.078	0.697	-3.72E-08	-0.697	-0.037	0.697	-2.42E-08	-0.697	-0.024	0.697	-1.04E-06	-0.697	-1.041	0.697	-2.15E-06	-0.697	-2.152	0.697	-1.36E-06	-0.697	-1.358
0.696	7.97E-08	-0.696	0.080	0.696	-3.54E-08	-0.696	-0.035	0.696	-2.28E-08	-0.696	-0.023	0.696	-1.03E-06	-0.696	-1.032	0.696	-2.15E-06	-0.696	-2.146	0.696	-1.35E-06	-0.696	-1.353
0.695	8.44E-08	-0.695	0.084	0.695	-3.06E-08	-0.695	-0.031	0.695	-1.78E-08	-0.695	-0.018	0.695	-1.03E-06	-0.695	-1.027	0.695	-2.14E-06	-0.695	-2.135	0.695	-1.34E-06	-0.695	-1.342
0.694	8.59E-08	-0.694	0.086	0.694	-2.88E-08	-0.694	-0.029	0.694	-1.68E-08	-0.694	-0.017	0.694	-1.02E-06	-0.694	-1.019	0.694	-2.13E-06	-0.694	-2.129	0.694	-1.34E-06	-0.694	-1.337
0.693	9.07E-08	-0.693	0.091	0.693	-2.42E-08	-0.693	-0.024	0.693	-1.23E-08	-0.693	-0.012	0.693	-1.02E-06	-0.693	-1.015	0.693	-2.12E-06	-0.693	-2.120	0.693	-1.33E-06	-0.693	-1.327
0.692	9.41E-08	-0.692	0.094	0.692	-2.16E-08	-0.692	-0.022	0.692	-1.01E-08	-0.692	-0.010	0.692	-1.01E-06	-0.692	-1.005	0.692	-2.11E-06	-0.692	-2.112	0.692	-1.32E-06	-0.692	-1.321
0.691	9.68E-08	-0.691	0.097	0.691	-1.75E-08	-0.691	-0.018	0.691	-6.39E-09	-0.691	-0.006	0.691	-1.00E-06	-0.691	-1.002	0.691	-2.10E-06	-0.691	-2.103	0.691	-1.31E-06	-0.691	-1.312
0.69	9.98E-08	-0.69	0.100	0.69	-1.50E-08	-0.69	-0.015	0.69	-4.65E-09	-0.69	-0.005	0.69	-9.93E-07	-0.69	-0.993	0.69	-2.10E-06	-0.69	-2.095	0.69	-1.31E-06	-0.69	-1.306
0.689	1.04E-07	-0.689	0.104	0.689	-1.08E-08	-0.689	-0.011	0.689	-2.12E-10	-0.689	0.000	0.689	-9.88E-07	-0.689	-0.988	0.689	-2.09E-06	-0.689	-2.086	0.689	-1.30E-06	-0.689	-1.296
0.688	1.06E-07	-0.688	0.106	0.688	-8.83E-09	-0.688	-0.009	0.688	7.71E-10	-0.688	0.001	0.688	-9.80E-07	-0.688	-0.980	0.688	-2.08E-06	-0.688	-2.080	0.688	-1.29E-06	-0.688	-1.291
0.687	1.11E-07	-0.687	0.111	0.687	-4.33E-09	-0.687	-0.004	0.687	5.73E-09	-0.687	0.006	0.687	-9.75E-07	-0.687	-0.975	0.687	-2.07E-06	-0.687	-2.069	0.687	-1.28E-06	-0.687	-1.281
0.686	1.12E-07	-0.686	0.112	0.686	-2.94E-09	-0.686	-0.003	0.686	6.47E-09	-0.686	0.006	0.686	-9.67E-07	-0.686	-0.967	0.686	-2.06E-06	-0.686	-2.063	0.686	-1.28E-06	-0.686	-1.276
0.685	1.17E-07	-0.685	0.117	0.685	1.69E-09	-0.685	0.002	0.685	1.14E-08	-0.685	0.011	0.685	-9.62E-07	-0.685	-0.962	0.685	-2.05E-06	-0.685	-2.053	0.685	-1.27E-06	-0.685	-1.265
0.684	1.19E-07	-0.684	0.119	0.684	4.23E-09	-0.684	0.004	0.684	1.30E-08	-0.684	0.013	0.684	-9.53E-07	-0.684	-0.953	0.684	-2.05E-06	-0.684	-2.045	0.684	-1.26E-06	-0.684	-1.260
0.683	1.22E-07	-0.683	0.122	0.683	7.53E-09	-0.683	0.008	0.683	1.63E-08	-0.683	0.016	0.683	-9.50E-07	-0.683	-0.950	0.683	-2.04E-06	-0.683	-2.036	0.683	-1.25E-06	-0.683	-1.251
0.682	1.25E-07	-0.682	0.125	0.682	1.01E-08	-0.682	0.010	0.682	1.82E-08	-0.682	0.018	0.682	-9.41E-07	-0.682	-0.941	0.682	-2.03E-06	-0.682	-2.029	0.682	-1.25E-06	-0.682	-1.245
0.681	1.29E-07	-0.681	0.129	0.681	1.44E-08	-0.681	0.014	0.681	2.22E-08	-0.681	0.022	0.681	-9.37E-07	-0.681	-0.937	0.681	-2.02E-06	-0.681	-2.020	0.681	-1.24E-06	-0.681	-1.235
0.68	1.31E-07	-0.68	0.131	0.68	1.58E-08	-0.68	0.016	0.68	2.33E-08	-0.68	0.023	0.68	-9.29E-07	-0.68	-0.929	0.68	-2.01E-06	-0.68	-2.014	0.68	-1.23E-06	-0.68	-1.230
0.679	1.35E-07	-0.679	0.135	0.679	2.02E-08	-0.679	0.020	0.679	2.81E-08	-0.679	0.028	0.679	-9.25E-07	-0.679	-0.925	0.679	-2.00E-06	-0.679	-2.002	0.679	-1.22E-06	-0.679	-1.220
0.678	1.37E-07	-0.678	0.137	0.678	2.20E-08	-0.678	0.022	0.678	2.87E-08	-0.678	0.029	0.678	-9.17E-07	-0.678	-0.917	0.678	-2.00E-06	-0.678	-1.997	0.678	-1.22E-06	-0.678	-1.215
0.677	1.41E-07	-0.677	0.141	0.677	2.58E-08	-0.677	0.026	0.677	3.31E-08	-0.677	0.033	0.677	-9.13E-07	-0.677	-0.913	0.677	-1.99E-06	-0.677	-1.987	0.677	-1.21E-06	-0.677	-1.206
0.676	1.43E-07	-0.676	0.143	0.676	2.84E-08	-0.676	0.028	0.676	3.48E-08	-0.676	0.035	0.676	-9.03E-07	-0.676	-0.903	0.676	-1.98E-06	-0.676	-1.980	0.676	-1.20E-06	-0.676	-1.201
0.675	1.46E-07	-0.675	0.146	0.675	3.16E-08	-0.675	0.032	0.675	3.81E-08	-0.675	0.038	0.675	-9.00E-07	-0.675	-0.900	0.675	-1.97E-06	-0.675	-1.971	0.675	-1.19E-06	-0.675	-1.191
0.674	1.49E-07	-0.674	0.149	0.674	3.40E-08	-0.674	0.034	0.674	3.99E-08	-0.674	0.040	0.674	-8.91E-07	-0.674	-0.891	0.674	-1.96E-06	-0.674	-1.963	0.674	-1.19E-06	-0.674	-1.186
0.673	1.52E-07	-0.673	0.152	0.673	3.79E-08	-0.673	0.038	0.673	4.37E-08	-0.673	0.044	0.673	-8.87E-07	-0.673	-0.887	0.673	-1.95E-06	-0.673	-1.954	0.673	-1.18E-06	-0.673	-1.177
0.672	1.54E-07	-0.672	0.154	0.672	3.98E-08	-0.672	0.040	0.672	4.51E-08	-0.672	0.045	0.672	-8.79E-07	-0.672	-0.879	0.672	-1.95E-06	-0.672	-1.947	0.672	-1.17E-06	-0.672	-1.172
0.671	1.59E-07	-0.671	0.159	0.671	4.41E-08	-0.671	0.044	0.671	4.94E-08	-0.671	0.049	0.671	-8.75E-07	-0.671	-0.875	0.671	-1.94E-06	-0.671	-1.937	0.671	-1.16E-06	-0.671	-1.161
0.67	1.60E-07	-0.67	0.160	0.67	4.54E-08	-0.67	0.045	0.67	4.98E-08	-0.67	0.050	0.67	-8.67E-07	-0.67	-0.867	0.67	-1.93E-06	-0.67	-1.933	0.67	-1.16E-06	-0.67	-1.157
0.669	1.64E-07	-0.669	0.164	0.669	4.94E-08	-0.669	0.049	0.669	5.40E-08	-0.669	0.054	0.669	-8.63E-07	-0.669	-0.863	0.669	-1.92E-06	-0.669	-1.923	0.669	-1.15E-06	-0.669	-1.147
0.668	1.67E-07	-0.668	0.167	0.668	5.14E-08	-0.668	0.051	0.668	5.54E-08	-0.668	0.055	0.668	-8.54E-07	-0.668	-0.854	0.668	-1.92E-06	-0.668	-1.915	0.668	-1.14E-06	-0.668	-1.142
0.667	1.69E-07	-0.667	0.169	0.667	5.46E-08	-0.667	0.055	0.667	5.89E-08	-0.667	0.059	0.667	-8.51E-07	-0.667	-0.851	0.667	-1.91E-06	-0.667	-1.907	0.667	-1.13E-06	-0.667	-1.133
0.666	1.72E-07	-0.666	0.172	0.666	5.69E-08	-0.666	0.057	0.666	6.07E-08	-0.666	0.061	0.666	-8.41E-07	-0.666	-0.841	0.666	-1.90E-06	-0.666	-1.899	0.666	-1.13E-06	-0.666	-1.128
0.665	1.76E-07	-0.665	0.176	0.665	6.14E-08	-0.665	0.061	0.665	6.49E-08	-0.665	0.065	0.665	-8.37E-07	-0.665	-0.837	0.665	-1.89E-06	-0.665	-1.889	0.665	-1.12E-06	-0.665	-1.118
0.664	1.77E-07	-0.664	0.177	0.664	6.22E-08	-0.664	0.062	0.664	6.54E-08	-0.664	0.065	0.664	-8.30E-07	-0.664	-0.830	0.664	-1.88E-06	-0.664	-1.884	0.664	-1.11E-06	-0.664	-1.114
0.663	1.81E-07	-0.663	0.181	0.663	6.67E-08	-0.663	0.067	0.663	7.00E-08	-0.663	0.070	0.663	-8.25E-07	-0.663	-0.825	0.663	-1.87E-06	-0.663	-1.874	0.663	-1.10E-06	-0.663	-1.104
0.662	1.82E-07	-0.662	0.182	0.662	6.81E-08	-0.662	0.068	0.662	7.06E-08	-0.662	0.071	0.662	-8.18E-07	-0.662	-0.818	0.662	-1.87E-06	-0.662	-1.868	0.662	-1.10E-06	-0.662	-1.100
0.661	1.86E-07	-0.661	0.186	0.661	7.17E-08	-0.661	0.072	0.661	7.43E-08	-0.661	0.074	0.661	-8.14E-07	-0.661	-0.814	0.661	-1.86E-06	-0.661	-1.858	0.661	-1.09E-06	-0.661	-1.091
0.66	1.88E-07	-0.66	0.188	0.66	7.39E-08	-0.66	0.074	0.66	7.56E-08	-0.66	0.076	0.66	-8.05E-07	-0.66	-0.805	0.66	-1.85E-06	-0.66	-1.851	0.66	-1.09E-06	-0.66	-1.086
0.659	1.92E-07	-0.659	0.192	0.659	7.70E-08	-0.659	0.077	0.659	7.92E-08	-0.659	0.079	0.659	-8.01E-07	-0.659	-0.801	0.659	-1.84E-06	-0.659	-1.842	0.659	-1.08E-06	-0.659	-1.076
0.658	1.94E-07	-0.658	0.194	0.658	7.91E-08	-0.658	0.079	0.658	8.00E-08	-0.658	0.080	0.658	-7.93E-07	-0.658	-0.793	0.658	-1.84E-06	-0.658	-1.835	0.658	-1.07E-06	-0.658	-1.072
0.657	1.97E-07	-0.657	0.197	0.657	8.23E-08	-0.657	0.082	0.657	8.38E-08	-0.657	0.084	0.657	-7.90E-07	-0.657	-0.790	0.657	-1.83E-06	-0.657	-1.826	0.657	-1.06E-06	-0.657	-1.062
0.656	1.98E-07	-0.656	0.198	0.656	8.40E-08	-0.656	0.084	0.656	8.44E-08	-0.656	0.084	0.656	-7.81E-07	-0.656	-0.781	0.656	-1.82E-06	-0.656	-1.819	0.656	-1.06E-06	-0.656	-1.058
0.655	2.03E-07	-0.655	0.203	0.655	8.81E-08	-0.655	0.088	0.655	8.90E-08	-0.655	0.089	0.655	-7.76E-07	-0.655	-0.776	0.655	-1.81E-06	-0.655	-1.809	0.655	-1.05E-06	-0.655	-1.048
0.654	2.04E-07	-0.654	0.204	0.654	8.88E-08	-0.654	0.089	0.654	8.90E-08	-0.654	0.089	0.654	-7.70E-07	-0.654	-0.770	0.654	-1.80E-06	-0.654	-1.804	0.654	-1.05E-06	-0.654	-1.045
0.653	2.08E-07	-0.653	0.208	0.653	9.30E-08	-0.653	0.093	0.653	9.34E-08	-0.653	0.093	0.653	-7.65E-07	-0.653	-0.765	0.653	-1.79E-06	-0.653	-1.793	0.653	-1.03E-06	-0.653	-1.034
0.652	2.10E-07	-0.652	0.210	0.652	9.50E-08	-0.652	0.095	0.652	9.46E-08	-0.652	0.095	0.652	-7.56E-07	-0.652	-0.756	0.652	-1.79E-06	-0.652	-1.786	0.652	-1.03E-06	-0.652	-1.030
0.651	2.13E-07	-0.651	0.213	0.651	9.77E-08	-0.651	0.098	0.651	9.74E-08	-0.651	0.097	0.651	-7.54E-07	-0.651	-0.754	0.651	-1.78E-06	-0.651	-1.778	0.651	-1.02E-06	-0.651	-1.021
0.65	2.15E-07	-0.65	0.215	0.65	9.93E-08	-0.65	0.099	0.65	9.86E-08	-0.65	0.099	0.65	-7.44E-07	-0.65	-0.744	0.65	-1.77E-06	-0.65	-1.771	0.65	-1.02E-06	-0.65	-1.016
0.649	2.19E-07	-0.649	0.219	0.649	1.03E-07	-0.649	0.103	0.649	1.02E-07	-0.649	0.102	0.649	-7.41E-07	-0.649	-0.741	0.649	-1.76E-06	-0.649	-1.761	0.649	-1.01E-06	-0.649	-1.007
0.648	2.19E-07	-0.648	0.219	0.648	1.04E-07	-0.648	0.104	0.648	1.03E-07	-0.648	0.103	0.648	-7.32E-07	-0.648	-0.732	0.648	-1.76E-06	-0.648	-1.755	0.648	-1.00E-06	-0.648	-1.003
0.647	2.24E-07	-0.647	0.224	0.647	1.08E-07	-0.647	0.108	0.647	1.07E-07	-0.647	0.107	0.647	-7.28E-07	-0.647	-0.728	0.647	-1.75E-06	-0.647	-1.745	0.647	-9.93E-07	-0.647	-0.993
0.646	2.25E-07	-0.646	0.225	0.646	1.10E-07	-0.646	0.110	0.646	1.08E-07	-0.646	0.108	0.646	-7.20E-07	-0.646	-0.720	0.646	-1.74E-06	-0.646	-1.739	0.646	-9.89E-07	-0.646	-0.989
0.645	2.28E-07	-0.645	0.228	0.645	1.13E-07	-0.645	0.113	0.645	1.11E-07	-0.645	0.111	0.645	-7.17E-07	-0.645	-0.717	0.645	-1.73E-06	-0.645	-1.730	0.645	-9.79E-07	-0.645	-0.979
0.644	2.30E-07	-0.644	0.230	0.644	1.15E-07	-0.644	0.115	0.644	1.13E-07	-0.644	0.113	0.644	-7.07E-07	-0.644	-0.707	0.644	-1.72E-06	-0.644	-1.723	0.644	-9.75E-07	-0.644	-0.975
0.643	2.33E-07	-0.643	0.233	0.643	1.18E-07	-0.643	0.118	0.643	1.15E-07	-0.643	0.115	0.643	-7.05E-07	-0.643	-0.705	0.643	-1.72E-06	-0.643	-1.715	0.643	-9.66E-07	-0.643	-0.966
0.642	2.35E-07	-0.642	0.235	0.642	1.20E-07	-0.642	0.120	0.642	1.17E-07	-0.642	0.117	0.642	-6.95E-07	-0.642	-0.695	0.642	-1.71E-06	-0.642	-1.707	0.642	-9.61E-07	-0.642	-0.961
0.641	2.38E-07	-0.641	0.238	0.641	1.23E-07	-0.641	0.123	0.641	1.20E-07	-0.641	0.120	0.641	-6.92E-07	-0.641	-0.692	0.641	-1.70E-06	-0.641	-1.698	0.641	-9.53E-07	-0.641	-0.953
0.64	2.40E-07	-0.64	0.240	0.64	1.24E-07	-0.64	0.124	0.64	1.21E-07	-0.64	0.121	0.64	-6.84E-07	-0.64	-0.684	0.64	-1.69E-06	-0.64	-1.692	0.64	-9.48E-07	-0.64	-0.948
0.639	2.44E-07	-0.639	0.244	0.639	1.28E-07	-0.639	0.128	0.639	1.25E-07	-0.639	0.125	0.639	-6.80E-07	-0.639	-0.680	0.639	-1.68E-06	-0.639	-1.681	0.639	-9.38E-07	-0.639	-0.938
0.638	2.44E-07	-0.638	0.244	0.638	1.28E-07	-0.638	0.128	0.638	1.25E-07	-0.638	0.125	0.638	-6.72E-07	-0.638	-0.672	0.638	-1.68E-06	-0.638	-1.676	0.638	-9.35E-07	-0.638	-0.935
0.637	2.48E-07	-0.637	0.248	0.637	1.32E-07	-0.637	0.132	0.637	1.28E-07	-0.637	0.128	0.637	-6.68E-07	-0.637	-0.668	0.637	-1.67E-06	-0.637	-1.666	0.637	-9.25E-07	-0.637	-0.925
0.636	2.50E-07	-0.636	0.250	0.636	1.34E-07	-0.636	0.134	0.636	1.29E-07	-0.636	0.129	0.636	-6.59E-07	-0.636	-0.659	0.636	-1.66E-06	-0.636	-1.659	0.636	-9.21E-07	-0.636	-0.921
0.635	2.52E-07	-0.635	0.252	0.635	1.36E-07	-0.635	0.136	0.635	1.33E-07	-0.635	0.133	0.635	-6.57E-07	-0.635	-0.657	0.635	-1.65E-06	-0.635	-1.651	0.635	-9.12E-07	-0.635	-0.912
0.634	2.55E-07	-0.634	0.255	0.634	1.39E-07	-0.634	0.139	0.634	1.34E-07	-0.634	0.134	0.634	-6.47E-07	-0.634	-0.647	0.634	-1.64E-06	-0.634	-1.643	0.634	-9.07E-07	-0.634	-0.907
0.633	2.58E-07	-0.633	0.258	0.633	1.42E-07	-0.633	0.142	0.633	1.37E-07	-0.633	0.137	0.633	-6.43E-07	-0.633	-0.643	0.633	-1.63E-06	-0.633	-1.634	0.633	-8.98E-07	-0.633	-0.898
0.632	2.59E-07	-0.632	0.259	0.632	1.43E-07	-0.632	0.143	0.632	1.37E-07	-0.632	0.137	0.632	-6.35E-07	-0.632	-0.635	0.632	-1.63E-06	-0.632	-1.628	0.632	-8.94E-07	-0.632	-0.894
0.631	2.63E-07	-0.631	0.263	0.631	1.47E-07	-0.631	0.147	0.631	1.41E-07	-0.631	0.141	0.631	-6.31E-07	-0.631	-0.631	0.631	-1.62E-06	-0.631	-1.617	0.631	-8.84E-07	-0.631	-0.884
0.63	2.64E-07	-0.63	0.264	0.63	1.47E-07	-0.63	0.147	0.63	1.41E-07	-0.63	0.141	0.63	-6.23E-07	-0.63	-0.623	0.63	-1.61E-06	-0.63	-1.612	0.63	-8.81E-07	-0.63	-0.881
0.629	2.67E-07	-0.629	0.267	0.629	1.51E-07	-0.629	0.151	0.629	1.45E-07	-0.629	0.145	0.629	-6.20E-07	-0.629	-0.620	0.629	-1.60E-06	-0.629	-1.602	0.629	-8.71E-07	-0.629	-0.871
0.628	2.69E-07	-0.628	0.269	0.628	1.53E-07	-0.628	0.153	0.628	1.46E-07	-0.628	0.146	0.628	-6.11E-07	-0.628	-0.611	0.628	-1.60E-06	-0.628	-1.595	0.628	-8.67E-07	-0.628	-0.867
0.627	2.72E-07	-0.627	0.272	0.627	1.55E-07	-0.627	0.155	0.627	1.49E-07	-0.627	0.149	0.627	-6.08E-07	-0.627	-0.608	0.627	-1.59E-06	-0.627	-1.586	0.627	-8.58E-07	-0.627	-0.858
0.626	2.74E-07	-0.626	0.274	0.626	1.57E-07	-0.626	0.157	0.626	1.49E-07	-0.626	0.149	0.626	-5.99E-07	-0.626	-0.599	0.626	-1.58E-06	-0.626	-1.579	0.626	-8.53E-07	-0.626	-0.853
0.625	2.77E-07	-0.625	0.277	0.625	1.60E-07	-0.625	0.160	0.625	1.53E-07	-0.625	0.153	0.625	-5.95E-07	-0.625	-0.595	0.625	-1.57E-06	-0.625	-1.570	0.625	-8.44E-07	-0.625	-0.844
0.624	2.78E-07	-0.624	0.278	0.624	1.61E-07	-0.624	0.161	0.624	1.53E-07	-0.624	0.153	0.624	-5.87E-07	-0.624	-0.587	0.624	-1.56E-06	-0.624	-1.563	0.624	-8.40E-07	-0.624	-0.840
0.623	2.82E-07	-0.623	0.282	0.623	1.65E-07	-0.623	0.165	0.623	1.57E-07	-0.623	0.157	0.623	-5.83E-07	-0.623	-0.583	0.623	-1.55E-06	-0.623	-1.552	0.623	-8.30E-07	-0.623	-0.830
0.622	2.82E-07	-0.622	0.282	0.622	1.65E-07	-0.622	0.165	0.622	1.57E-07	-0.622	0.157	0.622	-5.75E-07	-0.622	-0.575	0.622	-1.55E-06	-0.622	-1.547	0.622	-8.27E-07	-0.622	-0.827
0.621	2.86E-07	-0.621	0.286	0.621	1.69E-07	-0.621	0.169	0.621	1.61E-07	-0.621	0.161	0.621	-5.71E-07	-0.621	-0.571	0.621	-1.54E-06	-0.621	-1.537	0.621	-8.17E-07	-0.621	-0.817
0.62	2.88E-07	-0.62	0.288	0.62	1.70E-07	-0.62	0.170	0.62	1.62E-07	-0.62	0.162	0.62	-5.62E-07	-0.62	-0.562	0.62	-1.53E-06	-0.62	-1.529	0.62	-8.12E-07	-0.62	-0.812
0.619	2.90E-07	-0.619	0.290	0.619	1.73E-07	-0.619	0.173	0.619	1.65E-07	-0.619	0.165	0.619	-5.59E-07	-0.619	-0.559	0.619	-1.52E-06	-0.619	-1.521	0.619	-8.04E-07	-0.619	-0.804
0.618	2.92E-07	-0.618	0.292	0.618	1.74E-07	-0.618	0.174	0.618	1.66E-07	-0.618	0.166	0.618	-5.50E-07	-0.618	-0.550	0.618	-1.51E-06	-0.618	-1.513	0.618	-7.99E-07	-0.618	-0.799
0.617	2.95E-07	-0.617	0.295	0.617	1.77E-07	-0.617	0.177	0.617	1.69E-07	-0.617	0.169	0.617	-5.47E-07	-0.617	-0.547	0.617	-1.50E-06	-0.617	-1.504	0.617	-7.90E-07	-0.617	-0.790
0.616	2.96E-07	-0.616	0.296	0.616	1.78E-07	-0.616	0.178	0.616	1.69E-07	-0.616	0.169	0.616	-5.39E-07	-0.616	-0.539	0.616	-1.50E-06	-0.616	-1.498	0.616	-7.86E-07	-0.616	-0.786
0.615	3.01E-07	-0.615	0.301	0.615	1.82E-07	-0.615	0.182	0.615	1.73E-07	-0.615	0.173	0.615	-5.34E-07	-0.615	-0.534	0.615	-1.49E-06	-0.615	-1.487	0.615	-7.75E-07	-0.615	-0.775
0.614	3.03E-07	-0.614	0.303	0.614	1.84E-07	-0.614	0.184	0.614	1.74E-07	-0.614	0.174	0.614	-5.24E-07	-0.614	-0.524	0.614	-1.48E-06	-0.614	-1.479	0.614	-7.71E-07	-0.614	-0.771
0.613	3.05E-07	-0.613	0.305	0.613	1.87E-07	-0.613	0.187	0.613	1.77E-07	-0.613	0.177	0.613	-5.21E-07	-0.613	-0.521	0.613	-1.47E-06	-0.613	-1.470	0.613	-7.61E-07	-0.613	-0.761
0.612	3.06E-07	-0.612	0.306	0.612	1.88E-07	-0.612	0.188	0.612	1.77E-07	-0.612	0.177	0.612	-5.13E-07	-0.612	-0.513	0.612	-1.46E-06	-0.612	-1.463	0.612	-7.58E-07	-0.612	-0.758
0.611	3.08E-07	-0.611	0.308	0.611	1.90E-07	-0.611	0.190	0.611	1.80E-07	-0.611	0.180	0.611	-5.10E-07	-0.611	-0.510	0.611	-1.46E-06	-0.611	-1.455	0.611	-7.48E-07	-0.611	-0.748
0.61	3.10E-07	-0.61	0.310	0.61	1.92E-07	-0.61	0.192	0.61	1.80E-07	-0.61	0.180	0.61	-5.01E-07	-0.61	-0.501	0.61	-1.45E-06	-0.61	-1.447	0.61	-7.44E-07	-0.61	-0.744
0.609	3.13E-07	-0.609	0.313	0.609	1.94E-07	-0.609	0.194	0.609	1.84E-07	-0.609	0.184	0.609	-4.97E-07	-0.609	-0.497	0.609	-1.44E-06	-0.609	-1.438	0.609	-7.34E-07	-0.609	-0.734
0.608	3.14E-07	-0.608	0.314	0.608	1.96E-07	-0.608	0.196	0.608	1.84E-07	-0.608	0.184	0.608	-4.88E-07	-0.608	-0.488	0.608	-1.43E-06	-0.608	-1.431	0.608	-7.29E-07	-0.608	-0.729
0.607	3.18E-07	-0.607	0.318	0.607	1.99E-07	-0.607	0.199	0.607	1.88E-07	-0.607	0.188	0.607	-4.84E-07	-0.607	-0.484	0.607	-1.42E-06	-0.607	-1.421	0.607	-7.19E-07	-0.607	-0.719
0.606	3.18E-07	-0.606	0.318	0.606	1.99E-07	-0.606	0.199	0.606	1.87E-07	-0.606	0.187	0.606	-4.76E-07	-0.606	-0.476	0.606	-1.42E-06	-0.606	-1.415	0.606	-7.16E-07	-0.606	-0.716
0.605	3.22E-07	-0.605	0.322	0.605	2.03E-07	-0.605	0.203	0.605	1.91E-07	-0.605	0.191	0.605	-4.72E-07	-0.605	-0.472	0.605	-1.41E-06	-0.605	-1.406	0.605	-7.06E-07	-0.605	-0.706
0.604	3.24E-07	-0.604	0.324	0.604	2.04E-07	-0.604	0.204	0.604	1.92E-07	-0.604	0.192	0.604	-4.63E-07	-0.604	-0.463	0.604	-1.40E-06	-0.604	-1.397	0.604	-7.01E-07	-0.604	-0.701
0.603	3.25E-07	-0.603	0.325	0.603	2.06E-07	-0.603	0.206	0.603	1.94E-07	-0.603	0.194	0.603	-4.60E-07	-0.603	-0.460	0.603	-1.39E-06	-0.603	-1.389	0.603	-6.92E-07	-0.603	-0.692
0.602	3.27E-07	-0.602	0.327	0.602	2.08E-07	-0.602	0.208	0.602	1.95E-07	-0.602	0.195	0.602	-4.51E-07	-0.602	-0.451	0.602	-1.38E-06	-0.602	-1.381	0.602	-6.88E-07	-0.602	-0.688
0.601	3.30E-07	-0.601	0.330	0.601	2.11E-07	-0.601	0.211	0.601	1.98E-07	-0.601	0.198	0.601	-4.47E-07	-0.601	-0.447	0.601	-1.37E-06	-0.601	-1.371	0.601	-6.78E-07	-0.601	-0.678
0.6	3.31E-07	-0.6	0.331	0.6	2.12E-07	-0.6	0.212	0.6	1.98E-07	-0.6	0.198	0.6	-4.39E-07	-0.6	-0.439	0.6	-1.37E-06	-0.6	-1.365	0.6	-6.74E-07	-0.6	-0.674
0.599	3.35E-07	-0.599	0.335	0.599	2.16E-07	-0.599	0.216	0.599	2.02E-07	-0.599	0.202	0.599	-4.34E-07	-0.599	-0.434	0.599	-1.36E-06	-0.599	-1.355	0.599	-6.64E-07	-0.599	-0.664
0.598	3.35E-07	-0.598	0.335	0.598	2.16E-07	-0.598	0.216	0.598	2.02E-07	-0.598	0.202	0.598	-4.26E-07	-0.598	-0.426	0.598	-1.35E-06	-0.598	-1.349	0.598	-6.60E-07	-0.598	-0.660
0.597	3.39E-07	-0.597	0.339	0.597	2.19E-07	-0.597	0.219	0.597	2.05E-07	-0.597	0.205	0.597	-4.22E-07	-0.597	-0.422	0.597	-1.34E-06	-0.597	-1.339	0.597	-6.50E-07	-0.597	-0.650
0.596	3.40E-07	-0.596	0.340	0.596	2.20E-07	-0.596	0.220	0.596	2.06E-07	-0.596	0.206	0.596	-4.12E-07	-0.596	-0.412	0.596	-1.33E-06	-0.596	-1.331	0.596	-6.45E-07	-0.596	-0.645
0.595	3.43E-07	-0.595	0.343	0.595	2.23E-07	-0.595	0.223	0.595	2.09E-07	-0.595	0.209	0.595	-4.09E-07	-0.595	-0.409	0.595	-1.32E-06	-0.595	-1.322	0.595	-6.35E-07	-0.595	-0.635
0.594	3.44E-07	-0.594	0.344	0.594	2.24E-07	-0.594	0.224	0.594	2.09E-07	-0.594	0.209	0.594	-3.99E-07	-0.594	-0.399	0.594	-1.31E-06	-0.594	-1.314	0.594	-6.30E-07	-0.594	-0.630
0.593	3.47E-07	-0.593	0.347	0.593	2.27E-07	-0.593	0.227	0.593	2.12E-07	-0.593	0.212	0.593	-3.96E-07	-0.593	-0.396	0.593	-1.31E-06	-0.593	-1.305	0.593	-6.21E-07	-0.593	-0.621
0.592	3.48E-07	-0.592	0.348	0.592	2.27E-07	-0.592	0.227	0.592	2.12E-07	-0.592	0.212	0.592	-3.87E-07	-0.592	-0.387	0.592	-1.30E-06	-0.592	-1.298	0.592	-6.17E-07	-0.592	-0.617
0.591	3.52E-07	-0.591	0.352	0.591	2.31E-07	-0.591	0.231	0.591	2.16E-07	-0.591	0.216	0.591	-3.82E-07	-0.591	-0.382	0.591	-1.29E-06	-0.591	-1.287	0.591	-6.06E-07	-0.591	-0.606
0.59	3.52E-07	-0.59	0.352	0.59	2.31E-07	-0.59	0.231	0.59	2.16E-07	-0.59	0.216	0.59	-3.74E-07	-0.59	-0.374	0.59	-1.28E-06	-0.59	-1.281	0.59	-6.03E-07	-0.59	-0.603
0.589	3.56E-07	-0.589	0.356	0.589	2.35E-07	-0.589	0.235	0.589	2.19E-07	-0.589	0.219	0.589	-3.70E-07	-0.589	-0.370	0.589	-1.27E-06	-0.589	-1.270	0.589	-5.92E-07	-0.589	-0.592
0.588	3.57E-07	-0.588	0.357	0.588	2.35E-07	-0.588	0.235	0.588	2.20E-07	-0.588	0.220	0.588	-3.61E-07	-0.588	-0.361	0.588	-1.26E-06	-0.588	-1.263	0.588	-5.87E-07	-0.588	-0.587
0.587	3.59E-07	-0.587	0.359	0.587	2.38E-07	-0.587	0.238	0.587	2.22E-07	-0.587	0.222	0.587	-3.58E-07	-0.587	-0.358	0.587	-1.25E-06	-0.587	-1.254	0.587	-5.78E-07	-0.587	-0.578
0.586	3.61E-07	-0.586	0.361	0.586	2.39E-07	-0.586	0.239	0.586	2.23E-07	-0.586	0.223	0.586	-3.48E-07	-0.586	-0.348	0.586	-1.25E-06	-0.586	-1.246	0.586	-5.73E-07	-0.586	-0.573
0.585	3.64E-07	-0.585	0.364	0.585	2.42E-07	-0.585	0.242	0.585	2.26E-07	-0.585	0.226	0.585	-3.44E-07	-0.585	-0.344	0.585	-1.24E-06	-0.585	-1.236	0.585	-5.62E-07	-0.585	-0.562
0.584	3.64E-07	-0.584	0.364	0.584	2.42E-07	-0.584	0.242	0.584	2.26E-07	-0.584	0.226	0.584	-3.36E-07	-0.584	-0.336	0.584	-1.23E-06	-0.584	-1.229	0.584	-5.58E-07	-0.584	-0.558
0.583	3.69E-07	-0.583	0.369	0.583	2.46E-07	-0.583	0.246	0.583	2.29E-07	-0.583	0.229	0.583	-3.30E-07	-0.583	-0.330	0.583	-1.22E-06	-0.583	-1.218	0.583	-5.47E-07	-0.583	-0.547
0.582	3.69E-07	-0.582	0.369	0.582	2.46E-07	-0.582	0.246	0.582	2.29E-07	-0.582	0.229	0.582	-3.22E-07	-0.582	-0.322	0.582	-1.21E-06	-0.582	-1.211	0.582	-5.44E-07	-0.582	-0.544
0.581	3.72E-07	-0.581	0.372	0.581	2.50E-07	-0.581	0.250	0.581	2.32E-07	-0.581	0.232	0.581	-3.17E-07	-0.581	-0.317	0.581	-1.20E-06	-0.581	-1.201	0.581	-5.33E-07	-0.581	-0.533
0.58	3.73E-07	-0.58	0.373	0.58	2.51E-07	-0.58	0.251	0.58	2.33E-07	-0.58	0.233	0.58	-3.08E-07	-0.58	-0.308	0.58	-1.19E-06	-0.58	-1.193	0.58	-5.29E-07	-0.58	-0.529
0.579	3.75E-07	-0.579	0.375	0.579	2.53E-07	-0.579	0.253	0.579	2.35E-07	-0.579	0.235	0.579	-3.05E-07	-0.579	-0.305	0.579	-1.18E-06	-0.579	-1.184	0.579	-5.18E-07	-0.579	-0.518
0.578	3.77E-07	-0.578	0.377	0.578	2.54E-07	-0.578	0.254	0.578	2.36E-07	-0.578	0.236	0.578	-2.94E-07	-0.578	-0.294	0.578	-1.18E-06	-0.578	-1.176	0.578	-5.13E-07	-0.578	-0.513
0.577	3.80E-07	-0.577	0.380	0.577	2.57E-07	-0.577	0.257	0.577	2.39E-07	-0.577	0.239	0.577	-2.91E-07	-0.577	-0.291	0.577	-1.17E-06	-0.577	-1.167	0.577	-5.03E-07	-0.577	-0.503
0.576	3.81E-07	-0.576	0.381	0.576	2.58E-07	-0.576	0.258	0.576	2.39E-07	-0.576	0.239	0.576	-2.82E-07	-0.576	-0.282	0.576	-1.16E-06	-0.576	-1.158	0.576	-4.98E-07	-0.576	-0.498
0.575	3.85E-07	-0.575	0.385	0.575	2.61E-07	-0.575	0.261	0.575	2.42E-07	-0.575	0.242	0.575	-2.77E-07	-0.575	-0.277	0.575	-1.15E-06	-0.575	-1.147	0.575	-4.87E-07	-0.575	-0.487
0.574	3.84E-07	-0.574	0.384	0.574	2.61E-07	-0.574	0.261	0.574	2.41E-07	-0.574	0.241	0.574	-2.68E-07	-0.574	-0.268	0.574	-1.14E-06	-0.574	-1.141	0.574	-4.83E-07	-0.574	-0.483
0.573	3.88E-07	-0.573	0.388	0.573	2.65E-07	-0.573	0.265	0.573	2.45E-07	-0.573	0.245	0.573	-2.64E-07	-0.573	-0.264	0.573	-1.13E-06	-0.573	-1.131	0.573	-4.72E-07	-0.573	-0.472
0.572	3.89E-07	-0.572	0.389	0.572	2.66E-07	-0.572	0.266	0.572	2.46E-07	-0.572	0.246	0.572	-2.54E-07	-0.572	-0.254	0.572	-1.12E-06	-0.572	-1.123	0.572	-4.67E-07	-0.572	-0.467
0.571	3.92E-07	-0.571	0.392	0.571	2.68E-07	-0.571	0.268	0.571	2.48E-07	-0.571	0.248	0.571	-2.50E-07	-0.571	-0.250	0.571	-1.11E-06	-0.571	-1.113	0.571	-4.57E-07	-0.571	-0.457
0.57	3.94E-07	-0.57	0.394	0.57	2.70E-07	-0.57	0.270	0.57	2.49E-07	-0.57	0.249	0.57	-2.40E-07	-0.57	-0.240	0.57	-1.10E-06	-0.57	-1.104	0.57	-4.51E-07	-0.57	-0.451
0.569	3.96E-07	-0.569	0.396	0.569	2.72E-07	-0.569	0.272	0.569	2.52E-07	-0.569	0.252	0.569	-2.36E-07	-0.569	-0.236	0.569	-1.09E-06	-0.569	-1.094	0.569	-4.40E-07	-0.569	-0.440
0.568	3.97E-07	-0.568	0.397	0.568	2.72E-07	-0.568	0.272	0.568	2.51E-07	-0.568	0.251	0.568	-2.27E-07	-0.568	-0.227	0.568	-1.09E-06	-0.568	-1.087	0.568	-4.36E-07	-0.568	-0.436
0.567	4.01E-07	-0.567	0.401	0.567	2.76E-07	-0.567	0.276	0.567	2.55E-07	-0.567	0.255	0.567	-2.21E-07	-0.567	-0.221	0.567	-1.08E-06	-0.567	-1.075	0.567	-4.24E-07	-0.567	-0.424
0.566	4.01E-07	-0.566	0.401	0.566	2.76E-07	-0.566	0.276	0.566	2.54E-07	-0.566	0.254	0.566	-2.13E-07	-0.566	-0.213	0.566	-1.07E-06	-0.566	-1.068	0.566	-4.21E-07	-0.566	-0.421
0.565	4.04E-07	-0.565	0.404	0.565	2.79E-07	-0.565	0.279	0.565	2.58E-07	-0.565	0.258	0.565	-2.08E-07	-0.565	-0.208	0.565	-1.06E-06	-0.565	-1.058	0.565	-4.09E-07	-0.565	-0.409
0.564	4.06E-07	-0.564	0.406	0.564	2.80E-07	-0.564	0.280	0.564	2.58E-07	-0.564	0.258	0.564	-1.98E-07	-0.564	-0.198	0.564	-1.05E-06	-0.564	-1.049	0.564	-4.04E-07	-0.564	-0.404
0.563	4.08E-07	-0.563	0.408	0.563	2.84E-07	-0.563	0.284	0.563	2.61E-07	-0.563	0.261	0.563	-1.93E-07	-0.563	-0.193	0.563	-1.04E-06	-0.563	-1.038	0.563	-3.92E-07	-0.563	-0.392
0.562	4.09E-07	-0.562	0.409	0.562	2.84E-07	-0.562	0.284	0.562	2.62E-07	-0.562	0.262	0.562	-1.83E-07	-0.562	-0.183	0.562	-1.03E-06	-0.562	-1.030	0.562	-3.87E-07	-0.562	-0.387
0.561	4.13E-07	-0.561	0.413	0.561	2.87E-07	-0.561	0.287	0.561	2.64E-07	-0.561	0.264	0.561	-1.80E-07	-0.561	-0.180	0.561	-1.02E-06	-0.561	-1.020	0.561	-3.76E-07	-0.561	-0.376
0.56	4.13E-07	-0.56	0.413	0.56	2.87E-07	-0.56	0.287	0.56	2.64E-07	-0.56	0.264	0.56	-1.69E-07	-0.56	-0.169	0.56	-1.01E-06	-0.56	-1.012	0.56	-3.72E-07	-0.56	-0.372
0.559	4.17E-07	-0.559	0.417	0.559	2.91E-07	-0.559	0.291	0.559	2.68E-07	-0.559	0.268	0.559	-1.64E-07	-0.559	-0.164	0.559	-1.00E-06	-0.559	-1.001	0.559	-3.60E-07	-0.559	-0.360
0.558	4.17E-07	-0.558	0.417	0.558	2.91E-07	-0.558	0.291	0.558	2.67E-07	-0.558	0.267	0.558	-1.56E-07	-0.558	-0.156	0.558	-9.94E-07	-0.558	-0.994	0.558	-3.56E-07	-0.558	-0.356
0.557	4.20E-07	-0.557	0.420	0.557	2.95E-07	-0.557	0.295	0.557	2.71E-07	-0.557	0.271	0.557	-1.51E-07	-0.557	-0.151	0.557	-9.82E-07	-0.557	-0.982	0.557	-3.44E-07	-0.557	-0.344
0.556	4.22E-07	-0.556	0.422	0.556	2.95E-07	-0.556	0.295	0.556	2.71E-07	-0.556	0.271	0.556	-1.40E-07	-0.556	-0.140	0.556	-9.73E-07	-0.556	-0.973	0.556	-3.38E-07	-0.556	-0.338
0.555	4.24E-07	-0.555	0.424	0.555	2.98E-07	-0.555	0.298	0.555	2.74E-07	-0.555	0.274	0.555	-1.37E-07	-0.555	-0.137	0.555	-9.64E-07	-0.555	-0.964	0.555	-3.28E-07	-0.555	-0.328
0.554	4.25E-07	-0.554	0.425	0.554	2.99E-07	-0.554	0.299	0.554	2.74E-07	-0.554	0.274	0.554	-1.26E-07	-0.554	-0.126	0.554	-9.55E-07	-0.554	-0.955	0.554	-3.22E-07	-0.554	-0.322
0.553	4.29E-07	-0.553	0.429	0.553	3.01E-07	-0.553	0.301	0.553	2.77E-07	-0.553	0.277	0.553	-1.21E-07	-0.553	-0.121	0.553	-9.45E-07	-0.553	-0.945	0.553	-3.11E-07	-0.553	-0.311
0.552	4.29E-07	-0.552	0.429	0.552	3.02E-07	-0.552	0.302	0.552	2.77E-07	-0.552	0.277	0.552	-1.12E-07	-0.552	-0.112	0.552	-9.37E-07	-0.552	-0.937	0.552	-3.05E-07	-0.552	-0.305
0.551	4.33E-07	-0.551	0.433	0.551	3.05E-07	-0.551	0.305	0.551	2.80E-07	-0.551	0.280	0.551	-1.06E-07	-0.551	-0.106	0.551	-9.25E-07	-0.551	-0.925	0.551	-2.93E-07	-0.551	-0.293
0.55	4.33E-07	-0.55	0.433	0.55	3.05E-07	-0.55	0.305	0.55	2.80E-07	-0.55	0.280	0.55	-9.67E-08	-0.55	-0.097	0.55	-9.17E-07	-0.55	-0.917	0.55	-2.88E-07	-0.55	-0.288
0.549	4.36E-07	-0.549	0.436	0.549	3.09E-07	-0.549	0.309	0.549	2.83E-07	-0.549	0.283	0.549	-9.17E-08	-0.549	-0.092	0.549	-9.06E-07	-0.549	-0.906	0.549	-2.76E-07	-0.549	-0.276
0.548	4.38E-07	-0.548	0.438	0.548	3.09E-07	-0.548	0.309	0.548	2.83E-07	-0.548	0.283	0.548	-8.07E-08	-0.548	-0.081	0.548	-8.97E-07	-0.548	-0.897	0.548	-2.71E-07	-0.548	-0.271
0.547	4.40E-07	-0.547	0.440	0.547	3.12E-07	-0.547	0.312	0.547	2.86E-07	-0.547	0.286	0.547	-7.64E-08	-0.547	-0.076	0.547	-8.87E-07	-0.547	-0.887	0.547	-2.59E-07	-0.547	-0.259
0.546	4.42E-07	-0.546	0.442	0.546	3.13E-07	-0.546	0.313	0.546	2.86E-07	-0.546	0.286	0.546	-6.57E-08	-0.546	-0.066	0.546	-8.77E-07	-0.546	-0.877	0.546	-2.53E-07	-0.546	-0.253
0.545	4.45E-07	-0.545	0.445	0.545	3.15E-07	-0.545	0.315	0.545	2.89E-07	-0.545	0.289	0.545	-6.08E-08	-0.545	-0.061	0.545	-8.67E-07	-0.545	-0.867	0.545	-2.41E-07	-0.545	-0.241
0.544	4.45E-07	-0.544	0.445	0.544	3.16E-07	-0.544	0.316	0.544	2.89E-07	-0.544	0.289	0.544	-5.04E-08	-0.544	-0.050	0.544	-8.57E-07	-0.544	-0.857	0.544	-2.36E-07	-0.544	-0.236
0.543	4.50E-07	-0.543	0.450	0.543	3.19E-07	-0.543	0.319	0.543	2.93E-07	-0.543	0.293	0.543	-4.53E-08	-0.543	-0.045	0.543	-8.46E-07	-0.543	-0.846	0.543	-2.22E-07	-0.543	-0.222
0.542	4.49E-07	-0.542	0.449	0.542	3.19E-07	-0.542	0.319	0.542	2.92E-07	-0.542	0.292	0.542	-3.54E-08	-0.542	-0.035	0.542	-8.38E-07	-0.542	-0.838	0.542	-2.18E-07	-0.542	-0.218
0.541	4.53E-07	-0.541	0.453	0.541	3.23E-07	-0.541	0.323	0.541	2.96E-07	-0.541	0.296	0.541	-3.03E-08	-0.541	-0.030	0.541	-8.27E-07	-0.541	-0.827	0.541	-2.05E-07	-0.541	-0.205
0.54	4.54E-07	-0.54	0.454	0.54	3.23E-07	-0.54	0.323	0.54	2.96E-07	-0.54	0.296	0.54	-1.90E-08	-0.54	-0.019	0.54	-8.16E-07	-0.54	-0.816	0.54	-1.99E-07	-0.54	-0.199
0.539	4.57E-07	-0.539	0.457	0.539	3.26E-07	-0.539	0.326	0.539	2.98E-07	-0.539	0.298	0.539	-1.46E-08	-0.539	-0.015	0.539	-8.07E-07	-0.539	-0.807	0.539	-1.88E-07	-0.539	-0.188
0.538	4.58E-07	-0.538	0.458	0.538	3.27E-07	-0.538	0.327	0.538	2.98E-07	-0.538	0.298	0.538	-3.55E-09	-0.538	-0.004	0.538	-7.96E-07	-0.538	-0.796	0.538	-1.81E-07	-0.538	-0.181
0.537	4.62E-07	-0.537	0.462	0.537	3.30E-07	-0.537	0.330	0.537	3.01E-07	-0.537	0.301	0.537	1.49E-09	-0.537	0.001	0.537	-7.86E-07	-0.537	-0.786	0.537	-1.69E-07	-0.537	-0.169
0.536	4.62E-07	-0.536	0.462	0.536	3.30E-07	-0.536	0.330	0.536	3.01E-07	-0.536	0.301	0.536	1.18E-08	-0.536	0.012	0.536	-7.76E-07	-0.536	-0.776	0.536	-1.63E-07	-0.536	-0.163
0.535	4.66E-07	-0.535	0.466	0.535	3.34E-07	-0.535	0.334	0.535	3.05E-07	-0.535	0.305	0.535	1.75E-08	-0.535	0.018	0.535	-7.64E-07	-0.535	-0.764	0.535	-1.50E-07	-0.535	-0.150
0.534	4.66E-07	-0.534	0.466	0.534	3.33E-07	-0.534	0.333	0.534	3.04E-07	-0.534	0.304	0.534	2.76E-08	-0.534	0.028	0.534	-7.55E-07	-0.534	-0.755	0.534	-1.45E-07	-0.534	-0.145
0.533	4.70E-07	-0.533	0.470	0.533	3.37E-07	-0.533	0.337	0.533	3.07E-07	-0.533	0.307	0.533	3.36E-08	-0.533	0.034	0.533	-7.44E-07	-0.533	-0.744	0.533	-1.32E-07	-0.533	-0.132
0.532	4.71E-07	-0.532	0.471	0.532	3.38E-07	-0.532	0.338	0.532	3.07E-07	-0.532	0.307	0.532	4.48E-08	-0.532	0.045	0.532	-7.33E-07	-0.532	-0.733	0.532	-1.25E-07	-0.532	-0.125
0.531	4.74E-07	-0.531	0.474	0.531	3.40E-07	-0.531	0.340	0.531	3.10E-07	-0.531	0.310	0.531	5.00E-08	-0.531	0.050	0.531	-7.22E-07	-0.531	-0.722	0.531	-1.13E-07	-0.531	-0.113
0.53	4.75E-07	-0.53	0.475	0.53	3.41E-07	-0.53	0.341	0.53	3.10E-07	-0.53	0.310	0.53	6.11E-08	-0.53	0.061	0.53	-7.12E-07	-0.53	-0.712	0.53	-1.07E-07	-0.53	-0.107
0.529	4.78E-07	-0.529	0.478	0.529	3.44E-07	-0.529	0.344	0.529	3.13E-07	-0.529	0.313	0.529	6.60E-08	-0.529	0.066	0.529	-7.01E-07	-0.529	-0.701	0.529	-9.38E-08	-0.529	-0.094
0.528	4.79E-07	-0.528	0.479	0.528	3.44E-07	-0.528	0.344	0.528	3.13E-07	-0.528	0.313	0.528	7.72E-08	-0.528	0.077	0.528	-6.92E-07	-0.528	-0.692	0.528	-8.78E-08	-0.528	-0.088
0.527	4.83E-07	-0.527	0.483	0.527	3.48E-07	-0.527	0.348	0.527	3.17E-07	-0.527	0.317	0.527	8.37E-08	-0.527	0.084	0.527	-6.79E-07	-0.527	-0.679	0.527	-7.34E-08	-0.527	-0.073
0.526	4.83E-07	-0.526	0.483	0.526	3.48E-07	-0.526	0.348	0.526	3.16E-07	-0.526	0.316	0.526	9.31E-08	-0.526	0.093	0.526	-6.69E-07	-0.526	-0.669	0.526	-6.74E-08	-0.526	-0.067
0.525	4.87E-07	-0.525	0.487	0.525	3.51E-07	-0.525	0.351	0.525	3.19E-07	-0.525	0.319	0.525	9.91E-08	-0.525	0.099	0.525	-6.58E-07	-0.525	-0.658	0.525	-5.46E-08	-0.525	-0.055
0.524	4.88E-07	-0.524	0.488	0.524	3.52E-07	-0.524	0.352	0.524	3.20E-07	-0.524	0.320	0.524	1.10E-07	-0.524	0.110	0.524	-6.46E-07	-0.524	-0.646	0.524	-4.79E-08	-0.524	-0.048
0.523	4.91E-07	-0.523	0.491	0.523	3.54E-07	-0.523	0.354	0.523	3.22E-07	-0.523	0.322	0.523	1.15E-07	-0.523	0.115	0.523	-6.37E-07	-0.523	-0.637	0.523	-3.51E-08	-0.523	-0.035
0.522	4.92E-07	-0.522	0.492	0.522	3.55E-07	-0.522	0.355	0.522	3.22E-07	-0.522	0.322	0.522	1.27E-07	-0.522	0.127	0.522	-6.25E-07	-0.522	-0.625	0.522	-2.78E-08	-0.522	-0.028
0.521	4.96E-07	-0.521	0.496	0.521	3.58E-07	-0.521	0.358	0.521	3.25E-07	-0.521	0.325	0.521	1.33E-07	-0.521	0.133	0.521	-6.13E-07	-0.521	-0.613	0.521	-1.41E-08	-0.521	-0.014
0.52	4.96E-07	-0.52	0.496	0.52	3.58E-07	-0.52	0.358	0.52	3.25E-07	-0.52	0.325	0.52	1.43E-07	-0.52	0.143	0.52	-6.03E-07	-0.52	-0.603	0.52	-7.81E-09	-0.52	-0.008
0.519	5.01E-07	-0.519	0.501	0.519	3.62E-07	-0.519	0.362	0.519	3.29E-07	-0.519	0.329	0.519	1.50E-07	-0.519	0.150	0.519	-5.90E-07	-0.519	-0.590	0.519	6.46E-09	-0.519	0.006
0.518	5.01E-07	-0.518	0.501	0.518	3.62E-07	-0.518	0.362	0.518	3.28E-07	-0.518	0.328	0.518	1.61E-07	-0.518	0.161	0.518	-5.80E-07	-0.518	-0.580	0.518	1.24E-08	-0.518	0.012
0.517	5.05E-07	-0.517	0.505	0.517	3.65E-07	-0.517	0.365	0.517	3.31E-07	-0.517	0.331	0.517	1.67E-07	-0.517	0.167	0.517	-5.69E-07	-0.517	-0.569	0.517	2.66E-08	-0.517	0.027
0.516	5.06E-07	-0.516	0.506	0.516	3.66E-07	-0.516	0.366	0.516	3.31E-07	-0.516	0.331	0.516	1.78E-07	-0.516	0.178	0.516	-5.57E-07	-0.516	-0.557	0.516	3.31E-08	-0.516	0.033
0.515	5.09E-07	-0.515	0.509	0.515	3.68E-07	-0.515	0.368	0.515	3.34E-07	-0.515	0.334	0.515	1.83E-07	-0.515	0.183	0.515	-5.46E-07	-0.515	-0.546	0.515	4.69E-08	-0.515	0.047
0.514	5.10E-07	-0.514	0.510	0.514	3.69E-07	-0.514	0.369	0.514	3.34E-07	-0.514	0.334	0.514	1.96E-07	-0.514	0.196	0.514	-5.34E-07	-0.514	-0.534	0.514	5.39E-08	-0.514	0.054
0.513	5.13E-07	-0.513	0.513	0.513	3.72E-07	-0.513	0.372	0.513	3.37E-07	-0.513	0.337	0.513	2.01E-07	-0.513	0.201	0.513	-5.23E-07	-0.513	-0.523	0.513	6.81E-08	-0.513	0.068
0.512	5.17E-07	-0.512	0.517	0.512	3.74E-07	-0.512	0.374	0.512	3.38E-07	-0.512	0.338	0.512	2.15E-07	-0.512	0.215	0.512	-5.09E-07	-0.512	-0.509	0.512	7.73E-08	-0.512	0.077
0.511	5.20E-07	-0.511	0.520	0.511	3.77E-07	-0.511	0.377	0.511	3.42E-07	-0.511	0.342	0.511	2.21E-07	-0.511	0.221	0.511	-4.97E-07	-0.511	-0.497	0.511	9.16E-08	-0.511	0.092
0.51	5.19E-07	-0.51	0.519	0.51	3.76E-07	-0.51	0.376	0.51	3.40E-07	-0.51	0.340	0.51	2.31E-07	-0.51	0.231	0.51	-4.88E-07	-0.51	-0.488	0.51	9.69E-08	-0.51	0.097
0.509	5.23E-07	-0.509	0.523	0.509	3.79E-07	-0.509	0.379	0.509	3.44E-07	-0.509	0.344	0.509	2.37E-07	-0.509	0.237	0.509	-4.75E-07	-0.509	-0.475	0.509	1.12E-07	-0.509	0.112
0.508	5.24E-07	-0.508	0.524	0.508	3.80E-07	-0.508	0.380	0.508	3.43E-07	-0.508	0.343	0.508	2.49E-07	-0.508	0.249	0.508	-4.63E-07	-0.508	-0.463	0.508	1.19E-07	-0.508	0.119
0.507	5.27E-07	-0.507	0.527	0.507	3.82E-07	-0.507	0.382	0.507	3.46E-07	-0.507	0.346	0.507	2.53E-07	-0.507	0.253	0.507	-4.52E-07	-0.507	-0.452	0.507	1.32E-07	-0.507	0.132
0.506	5.29E-07	-0.506	0.529	0.506	3.83E-07	-0.506	0.383	0.506	3.46E-07	-0.506	0.346	0.506	2.66E-07	-0.506	0.266	0.506	-4.38E-07	-0.506	-0.438	0.506	1.40E-07	-0.506	0.140
0.505	5.32E-07	-0.505	0.532	0.505	3.86E-07	-0.505	0.386	0.505	3.49E-07	-0.505	0.349	0.505	2.72E-07	-0.505	0.272	0.505	-4.27E-07	-0.505	-0.427	0.505	1.55E-07	-0.505	0.155
0.504	5.32E-07	-0.504	0.532	0.504	3.86E-07	-0.504	0.386	0.504	3.49E-07	-0.504	0.349	0.504	2.83E-07	-0.504	0.283	0.504	-4.16E-07	-0.504	-0.416	0.504	1.61E-07	-0.504	0.161
0.503	5.37E-07	-0.503	0.537	0.503	3.90E-07	-0.503	0.390	0.503	3.53E-07	-0.503	0.353	0.503	2.90E-07	-0.503	0.290	0.503	-4.03E-07	-0.503	-0.403	0.503	1.77E-07	-0.503	0.177
0.502	5.37E-07	-0.502	0.537	0.502	3.90E-07	-0.502	0.390	0.502	3.52E-07	-0.502	0.352	0.502	3.01E-07	-0.502	0.301	0.502	-3.92E-07	-0.502	-0.392	0.502	1.83E-07	-0.502	0.183
0.501	5.40E-07	-0.501	0.540	0.501	3.92E-07	-0.501	0.392	0.501	3.55E-07	-0.501	0.355	0.501	3.07E-07	-0.501	0.307	0.501	-3.78E-07	-0.501	-0.378	0.501	1.98E-07	-0.501	0.198
0.5	5.42E-07	-0.5	0.542	0.5	3.94E-07	-0.5	0.394	0.5	3.55E-07	-0.5	0.355	0.5	3.20E-07	-0.5	0.320	0.5	-3.66E-07	-0.5	-0.366	0.5	2.06E-07	-0.5	0.206
0.499	5.45E-07	-0.499	0.545	0.499	3.96E-07	-0.499	0.396	0.499	3.58E-07	-0.499	0.358	0.499	3.25E-07	-0.499	0.325	0.499	-3.55E-07	-0.499	-0.355	0.499	2.21E-07	-0.499	0.221
0.498	5.46E-07	-0.498	0.546	0.498	3.96E-07	-0.498	0.396	0.498	3.58E-07	-0.498	0.358	0.498	3.38E-07	-0.498	0.338	0.498	-3.41E-07	-0.498	-0.341	0.498	2.28E-07	-0.498	0.228
0.497	5.50E-07	-0.497	0.550	0.497	3.99E-07	-0.497	0.399	0.497	3.61E-07	-0.497	0.361	0.497	3.44E-07	-0.497	0.344	0.497	-3.30E-07	-0.497	-0.330	0.497	2.42E-07	-0.497	0.242
0.496	5.50E-07	-0.496	0.550	0.496	4.00E-07	-0.496	0.400	0.496	3.60E-07	-0.496	0.360	0.496	3.56E-07	-0.496	0.356	0.496	-3.17E-07	-0.496	-0.317	0.496	2.50E-07	-0.496	0.250
0.495	5.55E-07	-0.495	0.555	0.495	4.03E-07	-0.495	0.403	0.495	3.64E-07	-0.495	0.364	0.495	3.63E-07	-0.495	0.363	0.495	-3.03E-07	-0.495	-0.303	0.495	2.66E-07	-0.495	0.266
0.494	5.55E-07	-0.494	0.555	0.494	4.03E-07	-0.494	0.403	0.494	3.63E-07	-0.494	0.363	0.494	3.74E-07	-0.494	0.374	0.494	-2.92E-07	-0.494	-0.292	0.494	2.72E-07	-0.494	0.272
0.493	5.59E-07	-0.493	0.559	0.493	4.06E-07	-0.493	0.406	0.493	3.67E-07	-0.493	0.367	0.493	3.81E-07	-0.493	0.381	0.493	-2.78E-07	-0.493	-0.278	0.493	2.88E-07	-0.493	0.288
0.492	5.61E-07	-0.492	0.561	0.492	4.07E-07	-0.492	0.407	0.492	3.67E-07	-0.492	0.367	0.492	3.94E-07	-0.492	0.394	0.492	-2.65E-07	-0.492	-0.265	0.492	2.96E-07	-0.492	0.296
0.491	5.63E-07	-0.491	0.563	0.491	4.09E-07	-0.491	0.409	0.491	3.69E-07	-0.491	0.369	0.491	3.99E-07	-0.491	0.399	0.491	-2.53E-07	-0.491	-0.253	0.491	3.11E-07	-0.491	0.311
0.49	5.65E-07	-0.49	0.565	0.49	4.10E-07	-0.49	0.410	0.49	3.70E-07	-0.49	0.370	0.49	4.13E-07	-0.49	0.413	0.49	-2.39E-07	-0.49	-0.239	0.49	3.19E-07	-0.49	0.319
0.489	5.69E-07	-0.489	0.569	0.489	4.13E-07	-0.489	0.413	0.489	3.73E-07	-0.489	0.373	0.489	4.19E-07	-0.489	0.419	0.489	-2.27E-07	-0.489	-0.227	0.489	3.34E-07	-0.489	0.334
0.488	5.69E-07	-0.488	0.569	0.488	4.13E-07	-0.488	0.413	0.488	3.72E-07	-0.488	0.372	0.488	4.31E-07	-0.488	0.431	0.488	-2.13E-07	-0.488	-0.213	0.488	3.42E-07	-0.488	0.342
0.487	5.74E-07	-0.487	0.574	0.487	4.17E-07	-0.487	0.417	0.487	3.76E-07	-0.487	0.376	0.487	4.38E-07	-0.487	0.438	0.487	-1.99E-07	-0.487	-0.199	0.487	3.58E-07	-0.487	0.358
0.486	5.74E-07	-0.486	0.574	0.486	4.17E-07	-0.486	0.417	0.486	3.75E-07	-0.486	0.375	0.486	4.50E-07	-0.486	0.450	0.486	-1.87E-07	-0.486	-0.187	0.486	3.65E-07	-0.486	0.365
0.485	5.78E-07	-0.485	0.578	0.485	4.20E-07	-0.485	0.420	0.485	3.79E-07	-0.485	0.379	0.485	4.57E-07	-0.485	0.457	0.485	-1.73E-07	-0.485	-0.173	0.485	3.81E-07	-0.485	0.381
0.484	5.79E-07	-0.484	0.579	0.484	4.21E-07	-0.484	0.421	0.484	3.79E-07	-0.484	0.379	0.484	4.70E-07	-0.484	0.470	0.484	-1.59E-07	-0.484	-0.159	0.484	3.89E-07	-0.484	0.389
0.483	5.82E-07	-0.483	0.582	0.483	4.23E-07	-0.483	0.423	0.483	3.81E-07	-0.483	0.381	0.483	4.75E-07	-0.483	0.475	0.483	-1.47E-07	-0.483	-0.147	0.483	4.04E-07	-0.483	0.404
0.482	5.84E-07	-0.482	0.584	0.482	4.24E-07	-0.482	0.424	0.482	3.81E-07	-0.482	0.381	0.482	4.89E-07	-0.482	0.489	0.482	-1.32E-07	-0.482	-0.132	0.482	4.13E-07	-0.482	0.413
0.481	5.87E-07	-0.481	0.587	0.481	4.27E-07	-0.481	0.427	0.481	3.84E-07	-0.481	0.384	0.481	4.95E-07	-0.481	0.495	0.481	-1.19E-07	-0.481	-0.119	0.481	4.28E-07	-0.481	0.428
0.48	5.88E-07	-0.48	0.588	0.48	4.27E-07	-0.48	0.427	0.48	3.84E-07	-0.48	0.384	0.48	5.09E-07	-0.48	0.509	0.48	-1.05E-07	-0.48	-0.105	0.48	4.37E-07	-0.48	0.437
0.479	5.93E-07	-0.479	0.593	0.479	4.31E-07	-0.479	0.431	0.479	3.88E-07	-0.479	0.388	0.479	5.17E-07	-0.479	0.517	0.479	-8.96E-08	-0.479	-0.090	0.479	4.54E-07	-0.479	0.454
0.478	5.93E-07	-0.478	0.593	0.478	4.30E-07	-0.478	0.430	0.478	3.87E-07	-0.478	0.387	0.478	5.28E-07	-0.478	0.528	0.478	-7.75E-08	-0.478	-0.077	0.478	4.60E-07	-0.478	0.460
0.477	5.97E-07	-0.477	0.597	0.477	4.33E-07	-0.477	0.433	0.477	3.90E-07	-0.477	0.390	0.477	5.35E-07	-0.477	0.535	0.477	-6.19E-08	-0.477	-0.062	0.477	4.77E-07	-0.477	0.477
0.476	5.99E-07	-0.476	0.599	0.476	4.34E-07	-0.476	0.434	0.476	3.91E-07	-0.476	0.391	0.476	5.48E-07	-0.476	0.548	0.476	-4.70E-08	-0.476	-0.047	0.476	4.85E-07	-0.476	0.485
0.475	6.01E-07	-0.475	0.601	0.475	4.36E-07	-0.475	0.436	0.475	3.93E-07	-0.475	0.393	0.475	5.54E-07	-0.475	0.554	0.475	-3.47E-08	-0.475	-0.035	0.475	5.00E-07	-0.475	0.500
0.474	6.03E-07	-0.474	0.603	0.474	4.38E-07	-0.474	0.438	0.474	3.93E-07	-0.474	0.393	0.474	5.69E-07	-0.474	0.569	0.474	-1.86E-08	-0.474	-0.019	0.474	5.10E-07	-0.474	0.510
0.473	6.07E-07	-0.473	0.607	0.473	4.41E-07	-0.473	0.441	0.473	3.96E-07	-0.473	0.396	0.473	5.75E-07	-0.473	0.575	0.473	-5.46E-09	-0.473	-0.005	0.473	5.26E-07	-0.473	0.526
0.472	6.07E-07	-0.472	0.607	0.472	4.40E-07	-0.472	0.440	0.472	3.96E-07	-0.472	0.396	0.472	5.88E-07	-0.472	0.588	0.472	9.28E-09	-0.472	0.009	0.472	5.33E-07	-0.472	0.533
0.471	6.12E-07	-0.471	0.612	0.471	4.44E-07	-0.471	0.444	0.471	4.00E-07	-0.471	0.400	0.471	5.96E-07	-0.471	0.596	0.471	2.52E-08	-0.471	0.025	0.471	5.50E-07	-0.471	0.550
0.47	6.12E-07	-0.47	0.612	0.47	4.44E-07	-0.47	0.444	0.47	3.98E-07	-0.47	0.398	0.47	6.09E-07	-0.47	0.609	0.47	3.90E-08	-0.47	0.039	0.47	5.58E-07	-0.47	0.558
0.469	6.16E-07	-0.469	0.616	0.469	4.47E-07	-0.469	0.447	0.469	4.02E-07	-0.469	0.402	0.469	6.16E-07	-0.469	0.616	0.469	5.38E-08	-0.469	0.054	0.469	5.75E-07	-0.469	0.575
0.468	6.18E-07	-0.468	0.618	0.468	4.48E-07	-0.468	0.448	0.468	4.02E-07	-0.468	0.402	0.468	6.29E-07	-0.468	0.629	0.468	7.04E-08	-0.468	0.070	0.468	5.84E-07	-0.468	0.584
0.467	6.21E-07	-0.467	0.621	0.467	4.51E-07	-0.467	0.451	0.467	4.05E-07	-0.467	0.405	0.467	6.36E-07	-0.467	0.636	0.467	8.40E-08	-0.467	0.084	0.467	6.00E-07	-0.467	0.600
0.466	6.22E-07	-0.466	0.622	0.466	4.51E-07	-0.466	0.451	0.466	4.05E-07	-0.466	0.405	0.466	6.50E-07	-0.466	0.650	0.466	1.01E-07	-0.466	0.101	0.466	6.08E-07	-0.466	0.608
0.465	6.26E-07	-0.465	0.626	0.465	4.54E-07	-0.465	0.454	0.465	4.08E-07	-0.465	0.408	0.465	6.57E-07	-0.465	0.657	0.465	1.14E-07	-0.465	0.114	0.465	6.25E-07	-0.465	0.625
0.464	6.26E-07	-0.464	0.626	0.464	4.54E-07	-0.464	0.454	0.464	4.07E-07	-0.464	0.407	0.464	6.70E-07	-0.464	0.670	0.464	1.31E-07	-0.464	0.131	0.464	6.32E-07	-0.464	0.632
0.463	6.31E-07	-0.463	0.631	0.463	4.58E-07	-0.463	0.458	0.463	4.11E-07	-0.463	0.411	0.463	6.78E-07	-0.463	0.678	0.463	1.47E-07	-0.463	0.147	0.463	6.50E-07	-0.463	0.650
0.462	6.30E-07	-0.462	0.630	0.462	4.58E-07	-0.462	0.458	0.462	4.10E-07	-0.462	0.410	0.462	6.90E-07	-0.462	0.690	0.462	1.61E-07	-0.462	0.161	0.462	6.57E-07	-0.462	0.657
0.461	6.36E-07	-0.461	0.636	0.461	4.62E-07	-0.461	0.462	0.461	4.14E-07	-0.461	0.414	0.461	7.00E-07	-0.461	0.700	0.461	1.79E-07	-0.461	0.179	0.461	6.76E-07	-0.461	0.676
0.46	6.37E-07	-0.46	0.637	0.46	4.62E-07	-0.46	0.462	0.46	4.15E-07	-0.46	0.415	0.46	7.15E-07	-0.46	0.715	0.46	1.95E-07	-0.46	0.195	0.46	6.85E-07	-0.46	0.685
0.459	6.39E-07	-0.459	0.639	0.459	4.64E-07	-0.459	0.464	0.459	4.17E-07	-0.459	0.417	0.459	7.21E-07	-0.459	0.721	0.459	2.08E-07	-0.459	0.208	0.459	7.00E-07	-0.459	0.700
0.458	6.41E-07	-0.458	0.641	0.458	4.65E-07	-0.458	0.465	0.458	4.17E-07	-0.458	0.417	0.458	7.36E-07	-0.458	0.736	0.458	2.26E-07	-0.458	0.226	0.458	7.10E-07	-0.458	0.710
0.457	6.45E-07	-0.457	0.645	0.457	4.69E-07	-0.457	0.469	0.457	4.20E-07	-0.457	0.420	0.457	7.43E-07	-0.457	0.743	0.457	2.41E-07	-0.457	0.241	0.457	7.26E-07	-0.457	0.726
0.456	6.45E-07	-0.456	0.645	0.456	4.68E-07	-0.456	0.468	0.456	4.19E-07	-0.456	0.419	0.456	7.56E-07	-0.456	0.756	0.456	2.57E-07	-0.456	0.257	0.456	7.34E-07	-0.456	0.734
0.455	6.50E-07	-0.455	0.650	0.455	4.72E-07	-0.455	0.472	0.455	4.23E-07	-0.455	0.423	0.455	7.65E-07	-0.455	0.765	0.455	2.74E-07	-0.455	0.274	0.455	7.53E-07	-0.455	0.753
0.454	6.50E-07	-0.454	0.650	0.454	4.72E-07	-0.454	0.472	0.454	4.22E-07	-0.454	0.422	0.454	7.78E-07	-0.454	0.778	0.454	2.90E-07	-0.454	0.290	0.454	7.61E-07	-0.454	0.761
0.453	6.54E-07	-0.453	0.654	0.453	4.75E-07	-0.453	0.475	0.453	4.26E-07	-0.453	0.426	0.453	7.86E-07	-0.453	0.786	0.453	3.06E-07	-0.453	0.306	0.453	7.78E-07	-0.453	0.778
0.452	6.57E-07	-0.452	0.657	0.452	4.76E-07	-0.452	0.476	0.452	4.26E-07	-0.452	0.426	0.452	8.01E-07	-0.452	0.801	0.452	3.24E-07	-0.452	0.324	0.452	7.86E-07	-0.452	0.786
0.451	6.59E-07	-0.451	0.659	0.451	4.78E-07	-0.451	0.478	0.451	4.28E-07	-0.451	0.428	0.451	8.08E-07	-0.451	0.808	0.451	3.38E-07	-0.451	0.338	0.451	8.03E-07	-0.451	0.803
0.45	6.61E-07	-0.45	0.661	0.45	4.79E-07	-0.45	0.479	0.45	4.29E-07	-0.45	0.429	0.45	8.23E-07	-0.45	0.823	0.45	3.57E-07	-0.45	0.357	0.45	8.12E-07	-0.45	0.812
0.449	6.65E-07	-0.449	0.665	0.449	4.82E-07	-0.449	0.482	0.449	4.32E-07	-0.449	0.432	0.449	8.31E-07	-0.449	0.831	0.449	3.72E-07	-0.449	0.372	0.449	8.30E-07	-0.449	0.830
0.448	6.66E-07	-0.448	0.666	0.448	4.82E-07	-0.448	0.482	0.448	4.31E-07	-0.448	0.431	0.448	8.46E-07	-0.448	0.846	0.448	3.91E-07	-0.448	0.391	0.448	8.39E-07	-0.448	0.839
0.447	6.70E-07	-0.447	0.670	0.447	4.86E-07	-0.447	0.486	0.447	4.35E-07	-0.447	0.435	0.447	8.55E-07	-0.447	0.855	0.447	4.08E-07	-0.447	0.408	0.447	8.58E-07	-0.447	0.858
0.446	6.71E-07	-0.446	0.671	0.446	4.85E-07	-0.446	0.485	0.446	4.34E-07	-0.446	0.434	0.446	8.69E-07	-0.446	0.869	0.446	4.24E-07	-0.446	0.424	0.446	8.65E-07	-0.446	0.865
0.445	6.75E-07	-0.445	0.675	0.445	4.89E-07	-0.445	0.489	0.445	4.38E-07	-0.445	0.438	0.445	8.77E-07	-0.445	0.877	0.445	4.41E-07	-0.445	0.441	0.445	8.84E-07	-0.445	0.884
0.444	6.77E-07	-0.444	0.677	0.444	4.90E-07	-0.444	0.490	0.444	4.38E-07	-0.444	0.438	0.444	8.93E-07	-0.444	0.893	0.444	4.60E-07	-0.444	0.460	0.444	8.93E-07	-0.444	0.893
0.443	6.80E-07	-0.443	0.680	0.443	4.92E-07	-0.443	0.492	0.443	4.40E-07	-0.443	0.440	0.443	9.00E-07	-0.443	0.900	0.443	4.76E-07	-0.443	0.476	0.443	9.09E-07	-0.443	0.909
0.442	6.82E-07	-0.442	0.682	0.442	4.93E-07	-0.442	0.493	0.442	4.41E-07	-0.442	0.441	0.442	9.16E-07	-0.442	0.916	0.442	4.96E-07	-0.442	0.496	0.442	9.19E-07	-0.442	0.919
0.441	6.86E-07	-0.441	0.686	0.441	4.97E-07	-0.441	0.497	0.441	4.44E-07	-0.441	0.444	0.441	9.25E-07	-0.441	0.925	0.441	5.13E-07	-0.441	0.513	0.441	9.38E-07	-0.441	0.938
0.44	6.87E-07	-0.44	0.687	0.44	4.96E-07	-0.44	0.496	0.44	4.43E-07	-0.44	0.443	0.44	9.38E-07	-0.44	0.938	0.44	5.32E-07	-0.44	0.532	0.44	9.45E-07	-0.44	0.945
0.439	6.91E-07	-0.439	0.691	0.439	5.00E-07	-0.439	0.500	0.439	4.47E-07	-0.439	0.447	0.439	9.48E-07	-0.439	0.948	0.439	5.49E-07	-0.439	0.549	0.439	9.65E-07	-0.439	0.965
0.438	6.92E-07	-0.438	0.692	0.438	5.00E-07	-0.438	0.500	0.438	4.46E-07	-0.438	0.446	0.438	9.62E-07	-0.438	0.962	0.438	5.67E-07	-0.438	0.567	0.438	9.72E-07	-0.438	0.972
0.437	6.96E-07	-0.437	0.696	0.437	5.03E-07	-0.437	0.503	0.437	4.50E-07	-0.437	0.450	0.437	9.71E-07	-0.437	0.971	0.437	5.85E-07	-0.437	0.585	0.437	9.92E-07	-0.437	0.992
0.436	6.98E-07	-0.436	0.698	0.436	5.04E-07	-0.436	0.504	0.436	4.50E-07	-0.436	0.450	0.436	9.88E-07	-0.436	0.988	0.436	6.06E-07	-0.436	0.606	0.436	1.00E-06	-0.436	1.000
0.435	7.01E-07	-0.435	0.701	0.435	5.07E-07	-0.435	0.507	0.435	4.53E-07	-0.435	0.453	0.435	9.96E-07	-0.435	0.996	0.435	6.22E-07	-0.435	0.622	0.435	1.02E-06	-0.435	1.019
0.434	7.03E-07	-0.434	0.703	0.434	5.08E-07	-0.434	0.508	0.434	4.53E-07	-0.434	0.453	0.434	1.01E-06	-0.434	1.012	0.434	6.43E-07	-0.434	0.643	0.434	1.03E-06	-0.434	1.028
0.433	7.07E-07	-0.433	0.707	0.433	5.11E-07	-0.433	0.511	0.433	4.56E-07	-0.433	0.456	0.433	1.02E-06	-0.433	1.021	0.433	6.59E-07	-0.433	0.659	0.433	1.05E-06	-0.433	1.046
0.432	7.08E-07	-0.432	0.708	0.432	5.11E-07	-0.432	0.511	0.432	4.56E-07	-0.432	0.456	0.432	1.04E-06	-0.432	1.036	0.432	6.80E-07	-0.432	0.680	0.432	1.06E-06	-0.432	1.055
0.431	7.13E-07	-0.431	0.713	0.431	5.15E-07	-0.431	0.515	0.431	4.60E-07	-0.431	0.460	0.431	1.05E-06	-0.431	1.047	0.431	6.99E-07	-0.431	0.699	0.431	1.08E-06	-0.431	1.075
0.43	7.13E-07	-0.43	0.713	0.43	5.14E-07	-0.43	0.514	0.43	4.59E-07	-0.43	0.459	0.43	1.06E-06	-0.43	1.061	0.43	7.18E-07	-0.43	0.718	0.43	1.08E-06	-0.43	1.083
0.429	7.18E-07	-0.429	0.718	0.429	5.18E-07	-0.429	0.518	0.429	4.62E-07	-0.429	0.462	0.429	1.07E-06	-0.429	1.072	0.429	7.38E-07	-0.429	0.738	0.429	1.10E-06	-0.429	1.103
0.428	7.20E-07	-0.428	0.720	0.428	5.19E-07	-0.428	0.519	0.428	4.62E-07	-0.428	0.462	0.428	1.09E-06	-0.428	1.089	0.428	7.59E-07	-0.428	0.759	0.428	1.11E-06	-0.428	1.112
0.427	7.23E-07	-0.427	0.723	0.427	5.21E-07	-0.427	0.521	0.427	4.65E-07	-0.427	0.465	0.427	1.10E-06	-0.427	1.097	0.427	7.76E-07	-0.427	0.776	0.427	1.13E-06	-0.427	1.131
0.426	7.25E-07	-0.426	0.725	0.426	5.22E-07	-0.426	0.522	0.426	4.65E-07	-0.426	0.465	0.426	1.11E-06	-0.426	1.114	0.426	7.98E-07	-0.426	0.798	0.426	1.14E-06	-0.426	1.141
0.425	7.29E-07	-0.425	0.729	0.425	5.25E-07	-0.425	0.525	0.425	4.69E-07	-0.425	0.469	0.425	1.12E-06	-0.425	1.124	0.425	8.17E-07	-0.425	0.817	0.425	1.16E-06	-0.425	1.160
0.424	7.30E-07	-0.424	0.730	0.424	5.26E-07	-0.424	0.526	0.424	4.68E-07	-0.424	0.468	0.424	1.14E-06	-0.424	1.141	0.424	8.39E-07	-0.424	0.839	0.424	1.17E-06	-0.424	1.169
0.423	7.36E-07	-0.423	0.736	0.423	5.30E-07	-0.423	0.530	0.423	4.72E-07	-0.423	0.472	0.423	1.15E-06	-0.423	1.151	0.423	8.59E-07	-0.423	0.859	0.423	1.19E-06	-0.423	1.190
0.422	7.36E-07	-0.422	0.736	0.422	5.29E-07	-0.422	0.529	0.422	4.71E-07	-0.422	0.471	0.422	1.17E-06	-0.422	1.168	0.422	8.79E-07	-0.422	0.879	0.422	1.20E-06	-0.422	1.199
0.421	7.41E-07	-0.421	0.741	0.421	5.33E-07	-0.421	0.533	0.421	4.75E-07	-0.421	0.475	0.421	1.18E-06	-0.421	1.178	0.421	8.99E-07	-0.421	0.899	0.421	1.22E-06	-0.421	1.218
0.42	7.42E-07	-0.42	0.742	0.42	5.34E-07	-0.42	0.534	0.42	4.75E-07	-0.42	0.475	0.42	1.20E-06	-0.42	1.196	0.42	9.22E-07	-0.42	0.922	0.42	1.23E-06	-0.42	1.228
0.419	7.46E-07	-0.419	0.746	0.419	5.36E-07	-0.419	0.536	0.419	4.78E-07	-0.419	0.478	0.419	1.20E-06	-0.419	1.204	0.419	9.40E-07	-0.419	0.940	0.419	1.25E-06	-0.419	1.247
0.418	7.48E-07	-0.418	0.748	0.418	5.37E-07	-0.418	0.537	0.418	4.78E-07	-0.418	0.478	0.418	1.22E-06	-0.418	1.223	0.418	9.65E-07	-0.418	0.965	0.418	1.26E-06	-0.418	1.258
0.417	7.53E-07	-0.417	0.753	0.417	5.40E-07	-0.417	0.540	0.417	4.82E-07	-0.417	0.482	0.417	1.23E-06	-0.417	1.233	0.417	9.84E-07	-0.417	0.984	0.417	1.28E-06	-0.417	1.278
0.416	7.53E-07	-0.416	0.753	0.416	5.40E-07	-0.416	0.540	0.416	4.81E-07	-0.416	0.481	0.416	1.25E-06	-0.416	1.251	0.416	1.01E-06	-0.416	1.007	0.416	1.29E-06	-0.416	1.288
0.415	7.59E-07	-0.415	0.759	0.415	5.44E-07	-0.415	0.544	0.415	4.85E-07	-0.415	0.485	0.415	1.26E-06	-0.415	1.262	0.415	1.03E-06	-0.415	1.027	0.415	1.31E-06	-0.415	1.310
0.414	7.58E-07	-0.414	0.758	0.414	5.44E-07	-0.414	0.544	0.414	4.84E-07	-0.414	0.484	0.414	1.28E-06	-0.414	1.279	0.414	1.05E-06	-0.414	1.049	0.414	1.32E-06	-0.414	1.318
0.413	7.64E-07	-0.413	0.764	0.413	5.48E-07	-0.413	0.548	0.413	4.88E-07	-0.413	0.488	0.413	1.29E-06	-0.413	1.290	0.413	1.07E-06	-0.413	1.070	0.413	1.34E-06	-0.413	1.340
0.412	7.66E-07	-0.412	0.766	0.412	5.48E-07	-0.412	0.548	0.412	4.88E-07	-0.412	0.488	0.412	1.31E-06	-0.412	1.309	0.412	1.10E-06	-0.412	1.095	0.412	1.35E-06	-0.412	1.350
0.411	7.69E-07	-0.411	0.769	0.411	5.51E-07	-0.411	0.551	0.411	4.91E-07	-0.411	0.491	0.411	1.32E-06	-0.411	1.319	0.411	1.11E-06	-0.411	1.114	0.411	1.37E-06	-0.411	1.371
0.41	7.74E-07	-0.41	0.774	0.41	5.54E-07	-0.41	0.554	0.41	4.93E-07	-0.41	0.493	0.41	1.34E-06	-0.41	1.341	0.41	1.14E-06	-0.41	1.143	0.41	1.38E-06	-0.41	1.384
0.409	7.80E-07	-0.409	0.780	0.409	5.58E-07	-0.409	0.558	0.409	4.97E-07	-0.409	0.497	0.409	1.36E-06	-0.409	1.356	0.409	1.17E-06	-0.409	1.170	0.409	1.41E-06	-0.409	1.409
0.408	7.78E-07	-0.408	0.778	0.408	5.56E-07	-0.408	0.556	0.408	4.95E-07	-0.408	0.495	0.408	1.37E-06	-0.408	1.372	0.408	1.19E-06	-0.408	1.190	0.408	1.42E-06	-0.408	1.417
0.407	7.84E-07	-0.407	0.784	0.407	5.60E-07	-0.407	0.560	0.407	4.99E-07	-0.407	0.499	0.407	1.38E-06	-0.407	1.383	0.407	1.21E-06	-0.407	1.211	0.407	1.44E-06	-0.407	1.438
0.406	7.84E-07	-0.406	0.784	0.406	5.60E-07	-0.406	0.560	0.406	4.98E-07	-0.406	0.498	0.406	1.40E-06	-0.406	1.401	0.406	1.23E-06	-0.406	1.233	0.406	1.45E-06	-0.406	1.447
0.405	7.89E-07	-0.405	0.789	0.405	5.64E-07	-0.405	0.564	0.405	5.01E-07	-0.405	0.501	0.405	1.41E-06	-0.405	1.414	0.405	1.26E-06	-0.405	1.255	0.405	1.47E-06	-0.405	1.469
0.404	7.90E-07	-0.404	0.790	0.404	5.64E-07	-0.404	0.564	0.404	5.02E-07	-0.404	0.502	0.404	1.43E-06	-0.404	1.433	0.404	1.28E-06	-0.404	1.280	0.404	1.48E-06	-0.404	1.481
0.403	7.96E-07	-0.403	0.796	0.403	5.68E-07	-0.403	0.568	0.403	5.05E-07	-0.403	0.505	0.403	1.45E-06	-0.403	1.445	0.403	1.30E-06	-0.403	1.302	0.403	1.50E-06	-0.403	1.503
0.402	7.97E-07	-0.402	0.797	0.402	5.68E-07	-0.402	0.568	0.402	5.05E-07	-0.402	0.505	0.402	1.47E-06	-0.402	1.465	0.402	1.33E-06	-0.402	1.330	0.402	1.52E-06	-0.402	1.515
0.401	8.02E-07	-0.401	0.802	0.401	5.71E-07	-0.401	0.571	0.401	5.09E-07	-0.401	0.509	0.401	1.48E-06	-0.401	1.477	0.401	1.35E-06	-0.401	1.350	0.401	1.54E-06	-0.401	1.536
0.4	8.03E-07	-0.4	0.803	0.4	5.72E-07	-0.4	0.572	0.4	5.08E-07	-0.4	0.508	0.4	1.50E-06	-0.4	1.497	0.4	1.38E-06	-0.4	1.376	0.4	1.55E-06	-0.4	1.548
0.399	8.09E-07	-0.399	0.809	0.399	5.76E-07	-0.399	0.576	0.399	5.12E-07	-0.399	0.512	0.399	1.51E-06	-0.399	1.511	0.399	1.40E-06	-0.399	1.400	0.399	1.57E-06	-0.399	1.572
0.398	8.08E-07	-0.398	0.808	0.398	5.75E-07	-0.398	0.575	0.398	5.11E-07	-0.398	0.511	0.398	1.53E-06	-0.398	1.530	0.398	1.42E-06	-0.398	1.424	0.398	1.58E-06	-0.398	1.582
0.397	8.15E-07	-0.397	0.815	0.397	5.80E-07	-0.397	0.580	0.397	5.15E-07	-0.397	0.515	0.397	1.54E-06	-0.397	1.544	0.397	1.45E-06	-0.397	1.449	0.397	1.61E-06	-0.397	1.606
0.396	8.16E-07	-0.396	0.816	0.396	5.80E-07	-0.396	0.580	0.396	5.16E-07	-0.396	0.516	0.396	1.57E-06	-0.396	1.565	0.396	1.48E-06	-0.396	1.477	0.396	1.62E-06	-0.396	1.619
0.395	8.20E-07	-0.395	0.820	0.395	5.83E-07	-0.395	0.583	0.395	5.18E-07	-0.395	0.518	0.395	1.58E-06	-0.395	1.577	0.395	1.50E-06	-0.395	1.498	0.395	1.64E-06	-0.395	1.642
0.394	8.22E-07	-0.394	0.822	0.394	5.84E-07	-0.394	0.584	0.394	5.19E-07	-0.394	0.519	0.394	1.60E-06	-0.394	1.600	0.394	1.53E-06	-0.394	1.529	0.394	1.66E-06	-0.394	1.655
0.393	8.28E-07	-0.393	0.828	0.393	5.87E-07	-0.393	0.587	0.393	5.23E-07	-0.393	0.523	0.393	1.61E-06	-0.393	1.613	0.393	1.55E-06	-0.393	1.550	0.393	1.68E-06	-0.393	1.679
0.392	8.28E-07	-0.392	0.828	0.392	5.88E-07	-0.392	0.588	0.392	5.22E-07	-0.392	0.522	0.392	1.64E-06	-0.392	1.635	0.392	1.58E-06	-0.392	1.579	0.392	1.69E-06	-0.392	1.691
0.391	8.35E-07	-0.391	0.835	0.391	5.92E-07	-0.391	0.592	0.391	5.26E-07	-0.391	0.526	0.391	1.65E-06	-0.391	1.650	0.391	1.61E-06	-0.391	1.605	0.391	1.72E-06	-0.391	1.717
0.39	8.36E-07	-0.39	0.836	0.39	5.92E-07	-0.39	0.592	0.39	5.26E-07	-0.39	0.526	0.39	1.67E-06	-0.39	1.673	0.39	1.63E-06	-0.39	1.633	0.39	1.73E-06	-0.39	1.729
0.389	8.41E-07	-0.389	0.841	0.389	5.95E-07	-0.389	0.595	0.389	5.30E-07	-0.389	0.530	0.389	1.69E-06	-0.389	1.687	0.389	1.66E-06	-0.389	1.658	0.389	1.75E-06	-0.389	1.754
0.388	8.44E-07	-0.388	0.844	0.388	5.96E-07	-0.388	0.596	0.388	5.30E-07	-0.388	0.530	0.388	1.71E-06	-0.388	1.710	0.388	1.69E-06	-0.388	1.688	0.388	1.77E-06	-0.388	1.768
0.387	8.47E-07	-0.387	0.847	0.387	5.99E-07	-0.387	0.599	0.387	5.33E-07	-0.387	0.533	0.387	1.72E-06	-0.387	1.724	0.387	1.71E-06	-0.387	1.711	0.387	1.79E-06	-0.387	1.792
0.386	8.50E-07	-0.386	0.850	0.386	6.00E-07	-0.386	0.600	0.386	5.33E-07	-0.386	0.533	0.386	1.75E-06	-0.386	1.748	0.386	1.74E-06	-0.386	1.744	0.386	1.81E-06	-0.386	1.806
0.385	8.55E-07	-0.385	0.855	0.385	6.04E-07	-0.385	0.604	0.385	5.37E-07	-0.385	0.537	0.385	1.76E-06	-0.385	1.763	0.385	1.77E-06	-0.385	1.766	0.385	1.83E-06	-0.385	1.831
0.384	8.56E-07	-0.384	0.856	0.384	6.04E-07	-0.384	0.604	0.384	5.37E-07	-0.384	0.537	0.384	1.79E-06	-0.384	1.787	0.384	1.80E-06	-0.384	1.799	0.384	1.85E-06	-0.384	1.845
0.383	8.63E-07	-0.383	0.863	0.383	6.09E-07	-0.383	0.609	0.383	5.41E-07	-0.383	0.541	0.383	1.80E-06	-0.383	1.803	0.383	1.83E-06	-0.383	1.825	0.383	1.87E-06	-0.383	1.873
0.382	8.63E-07	-0.382	0.863	0.382	6.08E-07	-0.382	0.608	0.382	5.40E-07	-0.382	0.540	0.382	1.83E-06	-0.382	1.826	0.382	1.85E-06	-0.382	1.854	0.382	1.89E-06	-0.382	1.886
0.381	8.69E-07	-0.381	0.869	0.381	6.12E-07	-0.381	0.612	0.381	5.44E-07	-0.381	0.544	0.381	1.84E-06	-0.381	1.843	0.381	1.88E-06	-0.381	1.881	0.381	1.91E-06	-0.381	1.913
0.38	8.71E-07	-0.38	0.871	0.38	6.13E-07	-0.38	0.613	0.38	5.44E-07	-0.38	0.544	0.38	1.87E-06	-0.38	1.868	0.38	1.91E-06	-0.38	1.914	0.38	1.93E-06	-0.38	1.928
0.379	8.75E-07	-0.379	0.875	0.379	6.16E-07	-0.379	0.616	0.379	5.47E-07	-0.379	0.547	0.379	1.88E-06	-0.379	1.883	0.379	1.94E-06	-0.379	1.938	0.379	1.96E-06	-0.379	1.955
0.378	8.78E-07	-0.378	0.878	0.378	6.17E-07	-0.378	0.617	0.378	5.48E-07	-0.378	0.548	0.378	1.91E-06	-0.378	1.910	0.378	1.97E-06	-0.378	1.973	0.378	1.97E-06	-0.378	1.971
0.377	8.84E-07	-0.377	0.884	0.377	6.21E-07	-0.377	0.621	0.377	5.52E-07	-0.377	0.552	0.377	1.93E-06	-0.377	1.927	0.377	2.00E-06	-0.377	2.000	0.377	2.00E-06	-0.377	1.999
0.376	8.84E-07	-0.376	0.884	0.376	6.21E-07	-0.376	0.621	0.376	5.52E-07	-0.376	0.552	0.376	1.95E-06	-0.376	1.952	0.376	2.03E-06	-0.376	2.033	0.376	2.01E-06	-0.376	2.013
0.375	8.91E-07	-0.375	0.891	0.375	6.25E-07	-0.375	0.625	0.375	5.56E-07	-0.375	0.556	0.375	1.97E-06	-0.375	1.972	0.375	2.06E-06	-0.375	2.061	0.375	2.04E-06	-0.375	2.043
0.374	8.92E-07	-0.374	0.892	0.374	6.25E-07	-0.374	0.625	0.374	5.56E-07	-0.374	0.556	0.374	2.00E-06	-0.374	1.996	0.374	2.09E-06	-0.374	2.094	0.374	2.06E-06	-0.374	2.057
0.373	8.97E-07	-0.373	0.897	0.373	6.29E-07	-0.373	0.629	0.373	5.60E-07	-0.373	0.560	0.373	2.02E-06	-0.373	2.016	0.373	2.12E-06	-0.373	2.122	0.373	2.09E-06	-0.373	2.087
0.372	9.00E-07	-0.372	0.900	0.372	6.30E-07	-0.372	0.630	0.372	5.60E-07	-0.372	0.560	0.372	2.04E-06	-0.372	2.044	0.372	2.16E-06	-0.372	2.158	0.372	2.10E-06	-0.372	2.104
0.371	9.04E-07	-0.371	0.904	0.371	6.33E-07	-0.371	0.633	0.371	5.64E-07	-0.371	0.564	0.371	2.06E-06	-0.371	2.063	0.371	2.19E-06	-0.371	2.185	0.371	2.13E-06	-0.371	2.133
0.37	9.07E-07	-0.37	0.907	0.37	6.34E-07	-0.37	0.634	0.37	5.64E-07	-0.37	0.564	0.37	2.09E-06	-0.37	2.091	0.37	2.22E-06	-0.37	2.221	0.37	2.15E-06	-0.37	2.151
0.369	9.12E-07	-0.369	0.912	0.369	6.37E-07	-0.369	0.637	0.369	5.68E-07	-0.369	0.568	0.369	2.11E-06	-0.369	2.110	0.369	2.25E-06	-0.369	2.249	0.369	2.18E-06	-0.369	2.180
0.368	9.14E-07	-0.368	0.914	0.368	6.38E-07	-0.368	0.638	0.368	5.68E-07	-0.368	0.568	0.368	2.14E-06	-0.368	2.139	0.368	2.29E-06	-0.368	2.286	0.368	2.20E-06	-0.368	2.198
0.367	9.21E-07	-0.367	0.921	0.367	6.42E-07	-0.367	0.642	0.367	5.73E-07	-0.367	0.573	0.367	2.16E-06	-0.367	2.160	0.367	2.32E-06	-0.367	2.317	0.367	2.23E-06	-0.367	2.230
0.366	9.21E-07	-0.366	0.921	0.366	6.42E-07	-0.366	0.642	0.366	5.72E-07	-0.366	0.572	0.366	2.19E-06	-0.366	2.188	0.366	2.35E-06	-0.366	2.352	0.366	2.25E-06	-0.366	2.246
0.365	9.28E-07	-0.365	0.928	0.365	6.47E-07	-0.365	0.647	0.365	5.76E-07	-0.365	0.576	0.365	2.21E-06	-0.365	2.210	0.365	2.38E-06	-0.365	2.384	0.365	2.28E-06	-0.365	2.280
0.364	9.31E-07	-0.364	0.931	0.364	6.47E-07	-0.364	0.647	0.364	5.77E-07	-0.364	0.577	0.364	2.24E-06	-0.364	2.241	0.364	2.42E-06	-0.364	2.423	0.364	2.30E-06	-0.364	2.299
0.363	9.35E-07	-0.363	0.935	0.363	6.51E-07	-0.363	0.651	0.363	5.80E-07	-0.363	0.580	0.363	2.26E-06	-0.363	2.261	0.363	2.45E-06	-0.363	2.451	0.363	2.33E-06	-0.363	2.330
0.362	9.38E-07	-0.362	0.938	0.362	6.52E-07	-0.362	0.652	0.362	5.81E-07	-0.362	0.581	0.362	2.29E-06	-0.362	2.293	0.362	2.49E-06	-0.362	2.492	0.362	2.35E-06	-0.362	2.351
0.361	9.44E-07	-0.361	0.944	0.361	6.56E-07	-0.361	0.656	0.361	5.85E-07	-0.361	0.585	0.361	2.31E-06	-0.361	2.314	0.361	2.52E-06	-0.361	2.521	0.361	2.38E-06	-0.361	2.383
0.36	9.45E-07	-0.36	0.945	0.36	6.57E-07	-0.36	0.657	0.36	5.85E-07	-0.36	0.585	0.36	2.35E-06	-0.36	2.346	0.36	2.56E-06	-0.36	2.561	0.36	2.40E-06	-0.36	2.404
0.359	9.53E-07	-0.359	0.953	0.359	6.61E-07	-0.359	0.661	0.359	5.90E-07	-0.359	0.590	0.359	2.37E-06	-0.359	2.371	0.359	2.60E-06	-0.359	2.595	0.359	2.44E-06	-0.359	2.440
0.358	9.55E-07	-0.358	0.955	0.358	6.62E-07	-0.358	0.662	0.358	5.90E-07	-0.358	0.590	0.358	2.41E-06	-0.358	2.405	0.358	2.64E-06	-0.358	2.635	0.358	2.46E-06	-0.358	2.460
0.357	9.60E-07	-0.357	0.960	0.357	6.66E-07	-0.357	0.666	0.357	5.94E-07	-0.357	0.594	0.357	2.43E-06	-0.357	2.429	0.357	2.67E-06	-0.357	2.669	0.357	2.50E-06	-0.357	2.495
0.356	9.63E-07	-0.356	0.963	0.356	6.67E-07	-0.356	0.667	0.356	5.95E-07	-0.356	0.595	0.356	2.46E-06	-0.356	2.464	0.356	2.71E-06	-0.356	2.709	0.356	2.52E-06	-0.356	2.516
0.355	9.68E-07	-0.355	0.968	0.355	6.70E-07	-0.355	0.670	0.355	5.98E-07	-0.355	0.598	0.355	2.49E-06	-0.355	2.487	0.355	2.74E-06	-0.355	2.742	0.355	2.55E-06	-0.355	2.551
0.354	9.70E-07	-0.354	0.970	0.354	6.71E-07	-0.354	0.671	0.354	5.99E-07	-0.354	0.599	0.354	2.52E-06	-0.354	2.524	0.354	2.78E-06	-0.354	2.784	0.354	2.57E-06	-0.354	2.574
0.353	9.77E-07	-0.353	0.977	0.353	6.75E-07	-0.353	0.675	0.353	6.03E-07	-0.353	0.603	0.353	2.55E-06	-0.353	2.548	0.353	2.82E-06	-0.353	2.816	0.353	2.61E-06	-0.353	2.609
0.352	9.78E-07	-0.352	0.978	0.352	6.76E-07	-0.352	0.676	0.352	6.03E-07	-0.352	0.603	0.352	2.59E-06	-0.352	2.586	0.352	2.86E-06	-0.352	2.861	0.352	2.63E-06	-0.352	2.633
0.351	9.85E-07	-0.351	0.985	0.351	6.81E-07	-0.351	0.681	0.351	6.08E-07	-0.351	0.608	0.351	2.61E-06	-0.351	2.614	0.351	2.90E-06	-0.351	2.898	0.351	2.67E-06	-0.351	2.672
0.35	9.87E-07	-0.35	0.987	0.35	6.81E-07	-0.35	0.681	0.35	6.08E-07	-0.35	0.608	0.35	2.65E-06	-0.35	2.649	0.35	2.94E-06	-0.35	2.938	0.35	2.69E-06	-0.35	2.694
0.349	9.94E-07	-0.349	0.994	0.349	6.85E-07	-0.349	0.685	0.349	6.12E-07	-0.349	0.612	0.349	2.68E-06	-0.349	2.676	0.349	2.98E-06	-0.349	2.975	0.349	2.73E-06	-0.349	2.734
0.348	9.96E-07	-0.348	0.996	0.348	6.87E-07	-0.348	0.687	0.348	6.13E-07	-0.348	0.613	0.348	2.72E-06	-0.348	2.715	0.348	3.02E-06	-0.348	3.020	0.348	2.76E-06	-0.348	2.759
0.347	1.00E-06	-0.347	1.001	0.347	6.90E-07	-0.347	0.690	0.347	6.17E-07	-0.347	0.617	0.347	2.74E-06	-0.347	2.743	0.347	3.05E-06	-0.347	3.053	0.347	2.80E-06	-0.347	2.796
0.346	1.01E-06	-0.346	1.005	0.346	6.92E-07	-0.346	0.692	0.346	6.18E-07	-0.346	0.618	0.346	2.79E-06	-0.346	2.785	0.346	3.10E-06	-0.346	3.102	0.346	2.82E-06	-0.346	2.823
0.345	1.01E-06	-0.345	1.012	0.345	6.96E-07	-0.345	0.696	0.345	6.22E-07	-0.345	0.622	0.345	2.81E-06	-0.345	2.814	0.345	3.14E-06	-0.345	3.139	0.345	2.86E-06	-0.345	2.863
0.344	1.01E-06	-0.344	1.013	0.344	6.96E-07	-0.344	0.696	0.344	6.22E-07	-0.344	0.622	0.344	2.85E-06	-0.344	2.854	0.344	3.19E-06	-0.344	3.185	0.344	2.89E-06	-0.344	2.889
0.343	1.02E-06	-0.343	1.021	0.343	7.01E-07	-0.343	0.701	0.343	6.27E-07	-0.343	0.627	0.343	2.89E-06	-0.343	2.888	0.343	3.23E-06	-0.343	3.225	0.343	2.93E-06	-0.343	2.933
0.342	1.02E-06	-0.342	1.023	0.342	7.01E-07	-0.342	0.701	0.342	6.27E-07	-0.342	0.627	0.342	2.93E-06	-0.342	2.927	0.342	3.27E-06	-0.342	3.270	0.342	2.96E-06	-0.342	2.959
0.341	1.03E-06	-0.341	1.028	0.341	7.06E-07	-0.341	0.706	0.341	6.32E-07	-0.341	0.632	0.341	2.96E-06	-0.341	2.961	0.341	3.31E-06	-0.341	3.312	0.341	3.00E-06	-0.341	3.002
0.34	1.03E-06	-0.34	1.031	0.34	7.07E-07	-0.34	0.707	0.34	6.33E-07	-0.34	0.633	0.34	3.01E-06	-0.34	3.005	0.34	3.36E-06	-0.34	3.361	0.34	3.03E-06	-0.34	3.032
0.339	1.04E-06	-0.339	1.038	0.339	7.11E-07	-0.339	0.711	0.339	6.37E-07	-0.339	0.637	0.339	3.04E-06	-0.339	3.038	0.339	3.40E-06	-0.339	3.400	0.339	3.08E-06	-0.339	3.076
0.338	1.04E-06	-0.338	1.041	0.338	7.13E-07	-0.338	0.713	0.338	6.38E-07	-0.338	0.638	0.338	3.09E-06	-0.338	3.085	0.338	3.45E-06	-0.338	3.451	0.338	3.11E-06	-0.338	3.107
0.337	1.05E-06	-0.337	1.048	0.337	7.17E-07	-0.337	0.717	0.337	6.42E-07	-0.337	0.642	0.337	3.12E-06	-0.337	3.118	0.337	3.49E-06	-0.337	3.490	0.337	3.15E-06	-0.337	3.151
0.336	1.05E-06	-0.336	1.050	0.336	7.17E-07	-0.336	0.717	0.336	6.43E-07	-0.336	0.643	0.336	3.17E-06	-0.336	3.166	0.336	3.54E-06	-0.336	3.542	0.336	3.18E-06	-0.336	3.183
0.335	1.06E-06	-0.335	1.058	0.335	7.22E-07	-0.335	0.722	0.335	6.48E-07	-0.335	0.648	0.335	3.20E-06	-0.335	3.203	0.335	3.59E-06	-0.335	3.585	0.335	3.23E-06	-0.335	3.232
0.334	1.06E-06	-0.334	1.060	0.334	7.23E-07	-0.334	0.723	0.334	6.48E-07	-0.334	0.648	0.334	3.25E-06	-0.334	3.250	0.334	3.64E-06	-0.334	3.635	0.334	3.26E-06	-0.334	3.263
0.333	1.07E-06	-0.333	1.067	0.333	7.28E-07	-0.333	0.728	0.333	6.53E-07	-0.333	0.653	0.333	3.29E-06	-0.333	3.290	0.333	3.68E-06	-0.333	3.681	0.333	3.31E-06	-0.333	3.313
0.332	1.07E-06	-0.332	1.071	0.332	7.29E-07	-0.332	0.729	0.332	6.55E-07	-0.332	0.655	0.332	3.34E-06	-0.332	3.340	0.332	3.73E-06	-0.332	3.734	0.332	3.35E-06	-0.332	3.346
0.331	1.08E-06	-0.331	1.077	0.331	7.33E-07	-0.331	0.733	0.331	6.59E-07	-0.331	0.659	0.331	3.38E-06	-0.331	3.377	0.331	3.78E-06	-0.331	3.776	0.331	3.39E-06	-0.331	3.394
0.33	1.08E-06	-0.33	1.080	0.33	7.35E-07	-0.33	0.735	0.33	6.60E-07	-0.33	0.660	0.33	3.43E-06	-0.33	3.431	0.33	3.83E-06	-0.33	3.834	0.33	3.43E-06	-0.33	3.431
0.329	1.09E-06	-0.329	1.087	0.329	7.39E-07	-0.329	0.739	0.329	6.65E-07	-0.329	0.665	0.329	3.47E-06	-0.329	3.472	0.329	3.88E-06	-0.329	3.876	0.329	3.48E-06	-0.329	3.483
0.328	1.09E-06	-0.328	1.090	0.328	7.40E-07	-0.328	0.740	0.328	6.65E-07	-0.328	0.665	0.328	3.53E-06	-0.328	3.526	0.328	3.93E-06	-0.328	3.933	0.328	3.52E-06	-0.328	3.519
0.327	1.10E-06	-0.327	1.099	0.327	7.45E-07	-0.327	0.745	0.327	6.72E-07	-0.327	0.672	0.327	3.57E-06	-0.327	3.570	0.327	3.98E-06	-0.327	3.981	0.327	3.57E-06	-0.327	3.573
0.326	1.10E-06	-0.326	1.101	0.326	7.46E-07	-0.326	0.746	0.326	6.72E-07	-0.326	0.672	0.326	3.63E-06	-0.326	3.625	0.326	4.04E-06	-0.326	4.037	0.326	3.61E-06	-0.326	3.610
0.325	1.11E-06	-0.325	1.108	0.325	7.51E-07	-0.325	0.751	0.325	6.77E-07	-0.325	0.677	0.325	3.67E-06	-0.325	3.671	0.325	4.09E-06	-0.325	4.087	0.325	3.67E-06	-0.325	3.667
0.324	1.11E-06	-0.324	1.112	0.324	7.52E-07	-0.324	0.752	0.324	6.78E-07	-0.324	0.678	0.324	3.73E-06	-0.324	3.729	0.324	4.15E-06	-0.324	4.145	0.324	3.71E-06	-0.324	3.706
0.323	1.12E-06	-0.323	1.119	0.323	7.56E-07	-0.323	0.756	0.323	6.83E-07	-0.323	0.683	0.323	3.77E-06	-0.323	3.774	0.323	4.19E-06	-0.323	4.191	0.323	3.76E-06	-0.323	3.762
0.322	1.12E-06	-0.322	1.123	0.322	7.58E-07	-0.322	0.758	0.322	6.85E-07	-0.322	0.685	0.322	3.84E-06	-0.322	3.836	0.322	4.25E-06	-0.322	4.254	0.322	3.80E-06	-0.322	3.804
0.321	1.13E-06	-0.321	1.130	0.321	7.63E-07	-0.321	0.763	0.321	6.90E-07	-0.321	0.690	0.321	3.88E-06	-0.321	3.882	0.321	4.30E-06	-0.321	4.302	0.321	3.86E-06	-0.321	3.861
0.32	1.13E-06	-0.32	1.133	0.32	7.64E-07	-0.32	0.764	0.32	6.91E-07	-0.32	0.691	0.32	3.95E-06	-0.32	3.945	0.32	4.37E-06	-0.32	4.365	0.32	3.91E-06	-0.32	3.905
0.319	1.14E-06	-0.319	1.142	0.319	7.69E-07	-0.319	0.769	0.319	6.97E-07	-0.319	0.697	0.319	4.00E-06	-0.319	3.999	0.319	4.42E-06	-0.319	4.417	0.319	3.97E-06	-0.319	3.968
0.318	1.14E-06	-0.318	1.144	0.318	7.70E-07	-0.318	0.770	0.318	6.97E-07	-0.318	0.697	0.318	4.06E-06	-0.318	4.061	0.318	4.48E-06	-0.318	4.478	0.318	4.01E-06	-0.318	4.011
0.317	1.15E-06	-0.317	1.153	0.317	7.75E-07	-0.317	0.775	0.317	7.03E-07	-0.317	0.703	0.317	4.12E-06	-0.317	4.115	0.317	4.53E-06	-0.317	4.533	0.317	4.08E-06	-0.317	4.076
0.316	1.16E-06	-0.316	1.157	0.316	7.77E-07	-0.316	0.777	0.316	7.05E-07	-0.316	0.705	0.316	4.18E-06	-0.316	4.183	0.316	4.60E-06	-0.316	4.599	0.316	4.12E-06	-0.316	4.123
0.315	1.16E-06	-0.315	1.163	0.315	7.81E-07	-0.315	0.781	0.315	7.10E-07	-0.315	0.710	0.315	4.24E-06	-0.315	4.237	0.315	4.65E-06	-0.315	4.651	0.315	4.19E-06	-0.315	4.185
0.314	1.17E-06	-0.314	1.168	0.314	7.84E-07	-0.314	0.784	0.314	7.12E-07	-0.314	0.712	0.314	4.31E-06	-0.314	4.309	0.314	4.72E-06	-0.314	4.721	0.314	4.24E-06	-0.314	4.236
0.313	1.18E-06	-0.313	1.176	0.313	7.88E-07	-0.313	0.788	0.313	7.17E-07	-0.313	0.717	0.313	4.37E-06	-0.313	4.365	0.313	4.78E-06	-0.313	4.777	0.313	4.30E-06	-0.313	4.304
0.312	1.18E-06	-0.312	1.178	0.312	7.89E-07	-0.312	0.789	0.312	7.19E-07	-0.312	0.719	0.312	4.44E-06	-0.312	4.437	0.312	4.85E-06	-0.312	4.845	0.312	4.35E-06	-0.312	4.354
0.311	1.19E-06	-0.311	1.188	0.311	7.95E-07	-0.311	0.795	0.311	7.25E-07	-0.311	0.725	0.311	4.50E-06	-0.311	4.498	0.311	4.90E-06	-0.311	4.904	0.311	4.43E-06	-0.311	4.425
0.31	1.19E-06	-0.31	1.191	0.31	7.96E-07	-0.31	0.796	0.31	7.26E-07	-0.31	0.726	0.31	4.57E-06	-0.31	4.572	0.31	4.97E-06	-0.31	4.972	0.31	4.48E-06	-0.31	4.476
0.309	1.20E-06	-0.309	1.200	0.309	8.01E-07	-0.309	0.801	0.309	7.32E-07	-0.309	0.732	0.309	4.64E-06	-0.309	4.636	0.309	5.03E-06	-0.309	5.033	0.309	4.55E-06	-0.309	4.549
0.308	1.20E-06	-0.308	1.204	0.308	8.04E-07	-0.308	0.804	0.308	7.34E-07	-0.308	0.734	0.308	4.71E-06	-0.308	4.714	0.308	5.11E-06	-0.308	5.106	0.308	4.61E-06	-0.308	4.605
0.307	1.21E-06	-0.307	1.214	0.307	8.10E-07	-0.307	0.810	0.307	7.41E-07	-0.307	0.741	0.307	4.79E-06	-0.307	4.787	0.307	5.18E-06	-0.307	5.175	0.307	4.69E-06	-0.307	4.685
0.306	1.22E-06	-0.306	1.216	0.306	8.11E-07	-0.306	0.811	0.306	7.43E-07	-0.306	0.743	0.306	4.87E-06	-0.306	4.868	0.306	5.25E-06	-0.306	5.251	0.306	4.75E-06	-0.306	4.745
0.305	1.22E-06	-0.305	1.224	0.305	8.16E-07	-0.305	0.816	0.305	7.48E-07	-0.305	0.748	0.305	4.93E-06	-0.305	4.934	0.305	5.31E-06	-0.305	5.309	0.305	4.82E-06	-0.305	4.820
0.304	1.23E-06	-0.304	1.227	0.304	8.18E-07	-0.304	0.818	0.304	7.50E-07	-0.304	0.750	0.304	5.02E-06	-0.304	5.018	0.304	5.39E-06	-0.304	5.386	0.304	4.88E-06	-0.304	4.881
0.303	1.24E-06	-0.303	1.237	0.303	8.23E-07	-0.303	0.823	0.303	7.57E-07	-0.303	0.757	0.303	5.09E-06	-0.303	5.092	0.303	5.45E-06	-0.303	5.453	0.303	4.96E-06	-0.303	4.961
0.302	1.24E-06	-0.302	1.239	0.302	8.24E-07	-0.302	0.824	0.302	7.58E-07	-0.302	0.758	0.302	5.18E-06	-0.302	5.177	0.302	5.53E-06	-0.302	5.527	0.302	5.02E-06	-0.302	5.022
0.301	1.25E-06	-0.301	1.249	0.301	8.31E-07	-0.301	0.831	0.301	7.64E-07	-0.301	0.764	0.301	5.25E-06	-0.301	5.254	0.301	5.60E-06	-0.301	5.597	0.301	5.11E-06	-0.301	5.108
0.3	1.25E-06	-0.3	1.254	0.3	8.33E-07	-0.3	0.833	0.3	7.68E-07	-0.3	0.768	0.3	5.35E-06	-0.3	5.346	0.3	5.68E-06	-0.3	5.680	0.3	5.18E-06	-0.3	5.176
0.299	1.26E-06	-0.299	1.260	0.299	8.38E-07	-0.299	0.838	0.299	7.73E-07	-0.299	0.773	0.299	5.42E-06	-0.299	5.422	0.299	5.75E-06	-0.299	5.747	0.299	5.26E-06	-0.299	5.260
0.298	1.27E-06	-0.298	1.266	0.298	8.40E-07	-0.298	0.840	0.298	7.76E-07	-0.298	0.776	0.298	5.52E-06	-0.298	5.520	0.298	5.83E-06	-0.298	5.832	0.298	5.33E-06	-0.298	5.330
0.297	1.28E-06	-0.297	1.275	0.297	8.46E-07	-0.297	0.846	0.297	7.82E-07	-0.297	0.782	0.297	5.60E-06	-0.297	5.600	0.297	5.90E-06	-0.297	5.902	0.297	5.42E-06	-0.297	5.417
0.296	1.28E-06	-0.296	1.278	0.296	8.47E-07	-0.296	0.847	0.296	7.84E-07	-0.296	0.784	0.296	5.70E-06	-0.296	5.700	0.296	5.99E-06	-0.296	5.989	0.296	5.49E-06	-0.296	5.490
0.295	1.29E-06	-0.295	1.288	0.295	8.54E-07	-0.295	0.854	0.295	7.91E-07	-0.295	0.791	0.295	5.79E-06	-0.295	5.787	0.295	6.06E-06	-0.295	6.064	0.295	5.58E-06	-0.295	5.584
0.294	1.29E-06	-0.294	1.291	0.294	8.55E-07	-0.294	0.855	0.294	7.94E-07	-0.294	0.794	0.294	5.89E-06	-0.294	5.889	0.294	6.15E-06	-0.294	6.150	0.294	5.66E-06	-0.294	5.658
0.293	1.30E-06	-0.293	1.300	0.293	8.61E-07	-0.293	0.861	0.293	8.01E-07	-0.293	0.801	0.293	5.98E-06	-0.293	5.979	0.293	6.23E-06	-0.293	6.227	0.293	5.76E-06	-0.293	5.755
0.292	1.31E-06	-0.292	1.306	0.292	8.64E-07	-0.292	0.864	0.292	8.04E-07	-0.292	0.804	0.292	6.09E-06	-0.292	6.086	0.292	6.32E-06	-0.292	6.318	0.292	5.83E-06	-0.292	5.834
0.291	1.31E-06	-0.291	1.313	0.291	8.69E-07	-0.291	0.869	0.291	8.10E-07	-0.291	0.810	0.291	6.18E-06	-0.291	6.178	0.291	6.40E-06	-0.291	6.395	0.291	5.93E-06	-0.291	5.933
0.29	1.32E-06	-0.29	1.318	0.29	8.72E-07	-0.29	0.872	0.29	8.14E-07	-0.29	0.814	0.29	6.29E-06	-0.29	6.293	0.29	6.49E-06	-0.29	6.493	0.29	6.02E-06	-0.29	6.017
0.289	1.33E-06	-0.289	1.327	0.289	8.78E-07	-0.289	0.878	0.289	8.21E-07	-0.289	0.821	0.289	6.39E-06	-0.289	6.390	0.289	6.57E-06	-0.289	6.574	0.289	6.12E-06	-0.289	6.120
0.288	1.33E-06	-0.288	1.331	0.288	8.80E-07	-0.288	0.880	0.288	8.24E-07	-0.288	0.824	0.288	6.51E-06	-0.288	6.508	0.288	6.67E-06	-0.288	6.674	0.288	6.21E-06	-0.288	6.206
0.287	1.34E-06	-0.287	1.341	0.287	8.87E-07	-0.287	0.887	0.287	8.32E-07	-0.287	0.832	0.287	6.61E-06	-0.287	6.613	0.287	6.76E-06	-0.287	6.762	0.287	6.32E-06	-0.287	6.315
0.286	1.34E-06	-0.286	1.344	0.286	8.88E-07	-0.286	0.888	0.286	8.35E-07	-0.286	0.835	0.286	6.73E-06	-0.286	6.731	0.286	6.86E-06	-0.286	6.857	0.286	6.40E-06	-0.286	6.404
0.285	1.35E-06	-0.285	1.353	0.285	8.95E-07	-0.285	0.895	0.285	8.42E-07	-0.285	0.842	0.285	6.84E-06	-0.285	6.840	0.285	6.95E-06	-0.285	6.947	0.285	6.52E-06	-0.285	6.516
0.284	1.36E-06	-0.284	1.359	0.284	8.97E-07	-0.284	0.897	0.284	8.46E-07	-0.284	0.846	0.284	6.97E-06	-0.284	6.967	0.284	7.05E-06	-0.284	7.051	0.284	6.61E-06	-0.284	6.609
0.283	1.37E-06	-0.283	1.366	0.283	9.03E-07	-0.283	0.903	0.283	8.53E-07	-0.283	0.853	0.283	7.08E-06	-0.283	7.078	0.283	7.14E-06	-0.283	7.141	0.283	6.72E-06	-0.283	6.724
0.282	1.37E-06	-0.282	1.371	0.282	9.06E-07	-0.282	0.906	0.282	8.58E-07	-0.282	0.858	0.282	7.21E-06	-0.282	7.213	0.282	7.25E-06	-0.282	7.252	0.282	6.83E-06	-0.282	6.826
0.281	1.38E-06	-0.281	1.381	0.281	9.13E-07	-0.281	0.913	0.281	8.66E-07	-0.281	0.866	0.281	7.33E-06	-0.281	7.328	0.281	7.35E-06	-0.281	7.346	0.281	6.95E-06	-0.281	6.945
0.28	1.38E-06	-0.28	1.384	0.28	9.15E-07	-0.28	0.915	0.28	8.69E-07	-0.28	0.869	0.28	7.47E-06	-0.28	7.465	0.28	7.46E-06	-0.28	7.457	0.28	7.05E-06	-0.28	7.048
0.279	1.39E-06	-0.279	1.394	0.279	9.22E-07	-0.279	0.922	0.279	8.78E-07	-0.279	0.878	0.279	7.59E-06	-0.279	7.589	0.279	7.56E-06	-0.279	7.556	0.279	7.17E-06	-0.279	7.174
0.278	1.40E-06	-0.278	1.398	0.278	9.24E-07	-0.278	0.924	0.278	8.81E-07	-0.278	0.881	0.278	7.73E-06	-0.278	7.730	0.278	7.67E-06	-0.278	7.668	0.278	7.28E-06	-0.278	7.280
0.277	1.41E-06	-0.277	1.406	0.277	9.31E-07	-0.277	0.931	0.277	8.90E-07	-0.277	0.890	0.277	7.86E-06	-0.277	7.860	0.277	7.77E-06	-0.277	7.771	0.277	7.41E-06	-0.277	7.410
0.276	1.41E-06	-0.276	1.412	0.276	9.34E-07	-0.276	0.934	0.276	8.94E-07	-0.276	0.894	0.276	8.01E-06	-0.276	8.009	0.276	7.89E-06	-0.276	7.890	0.276	7.52E-06	-0.276	7.522
0.275	1.42E-06	-0.275	1.420	0.275	9.40E-07	-0.275	0.940	0.275	9.02E-07	-0.275	0.902	0.275	8.14E-06	-0.275	8.143	0.275	8.00E-06	-0.275	7.997	0.275	7.66E-06	-0.275	7.658
0.274	1.42E-06	-0.274	1.424	0.274	9.44E-07	-0.274	0.944	0.274	9.07E-07	-0.274	0.907	0.274	8.30E-06	-0.274	8.303	0.274	8.12E-06	-0.274	8.123	0.274	7.78E-06	-0.274	7.777
0.273	1.43E-06	-0.273	1.432	0.273	9.50E-07	-0.273	0.950	0.273	9.16E-07	-0.273	0.916	0.273	8.44E-06	-0.273	8.441	0.273	8.23E-06	-0.273	8.229	0.273	7.91E-06	-0.273	7.914
0.272	1.44E-06	-0.272	1.436	0.272	9.53E-07	-0.272	0.953	0.272	9.20E-07	-0.272	0.920	0.272	8.60E-06	-0.272	8.604	0.272	8.36E-06	-0.272	8.359	0.272	8.04E-06	-0.272	8.037
0.271	1.45E-06	-0.271	1.447	0.271	9.61E-07	-0.271	0.961	0.271	9.30E-07	-0.271	0.930	0.271	8.75E-06	-0.271	8.752	0.271	8.47E-06	-0.271	8.474	0.271	8.18E-06	-0.271	8.184
0.27	1.45E-06	-0.27	1.450	0.27	9.63E-07	-0.27	0.963	0.27	9.34E-07	-0.27	0.934	0.27	8.92E-06	-0.27	8.917	0.27	8.60E-06	-0.27	8.603	0.27	8.31E-06	-0.27	8.309
0.269	1.46E-06	-0.269	1.459	0.269	9.70E-07	-0.269	0.970	0.269	9.43E-07	-0.269	0.943	0.269	9.07E-06	-0.269	9.074	0.269	8.73E-06	-0.269	8.725	0.269	8.46E-06	-0.269	8.462
0.268	1.46E-06	-0.268	1.464	0.268	9.74E-07	-0.268	0.974	0.268	9.49E-07	-0.268	0.949	0.268	9.25E-06	-0.268	9.248	0.268	8.86E-06	-0.268	8.862	0.268	8.60E-06	-0.268	8.597
0.267	1.47E-06	-0.267	1.470	0.267	9.80E-07	-0.267	0.980	0.267	9.58E-07	-0.267	0.958	0.267	9.41E-06	-0.267	9.406	0.267	8.98E-06	-0.267	8.983	0.267	8.75E-06	-0.267	8.751
0.266	1.48E-06	-0.266	1.477	0.266	9.84E-07	-0.266	0.984	0.266	9.64E-07	-0.266	0.964	0.266	9.59E-06	-0.266	9.594	0.266	9.13E-06	-0.266	9.128	0.266	8.89E-06	-0.266	8.892
0.265	1.49E-06	-0.265	1.485	0.265	9.91E-07	-0.265	0.991	0.265	9.73E-07	-0.265	0.973	0.265	9.76E-06	-0.265	9.760	0.265	9.26E-06	-0.265	9.255	0.265	9.05E-06	-0.265	9.054
0.264	1.49E-06	-0.264	1.487	0.264	9.94E-07	-0.264	0.994	0.264	9.79E-07	-0.264	0.979	0.264	9.95E-06	-0.264	9.953	0.264	9.40E-06	-0.264	9.402	0.264	9.20E-06	-0.264	9.200
0.263	1.50E-06	-0.263	1.498	0.263	1.00E-06	-0.263	1.002	0.263	9.90E-07	-0.263	0.990	0.263	1.01E-05	-0.263	10.130	0.263	9.54E-06	-0.263	9.537	0.263	9.37E-06	-0.263	9.371
0.262	1.50E-06	-0.262	1.501	0.262	1.01E-06	-0.262	1.005	0.262	9.95E-07	-0.262	0.995	0.262	1.03E-05	-0.262	10.330	0.262	9.69E-06	-0.262	9.691	0.262	9.52E-06	-0.262	9.521
0.261	1.51E-06	-0.261	1.509	0.261	1.01E-06	-0.261	1.012	0.261	1.01E-06	-0.261	1.005	0.261	1.05E-05	-0.261	10.510	0.261	9.83E-06	-0.261	9.831	0.261	9.70E-06	-0.261	9.698
0.26	1.51E-06	-0.26	1.514	0.26	1.02E-06	-0.26	1.017	0.26	1.01E-06	-0.26	1.012	0.26	1.07E-05	-0.26	10.720	0.26	9.99E-06	-0.26	9.989	0.26	9.86E-06	-0.26	9.856
0.259	1.52E-06	-0.259	1.521	0.259	1.02E-06	-0.259	1.023	0.259	1.02E-06	-0.259	1.022	0.259	1.09E-05	-0.259	10.910	0.259	1.01E-05	-0.259	10.130	0.259	1.00E-05	-0.259	10.040
0.258	1.53E-06	-0.258	1.525	0.258	1.03E-06	-0.258	1.027	0.258	1.03E-06	-0.258	1.028	0.258	1.11E-05	-0.258	11.130	0.258	1.03E-05	-0.258	10.300	0.258	1.02E-05	-0.258	10.200
0.257	1.53E-06	-0.257	1.534	0.257	1.03E-06	-0.257	1.034	0.257	1.04E-06	-0.257	1.039	0.257	1.13E-05	-0.257	11.320	0.257	1.05E-05	-0.257	10.450	0.257	1.04E-05	-0.257	10.390
0.256	1.54E-06	-0.256	1.538	0.256	1.04E-06	-0.256	1.039	0.256	1.05E-06	-0.256	1.046	0.256	1.16E-05	-0.256	11.550	0.256	1.06E-05	-0.256	10.620	0.256	1.06E-05	-0.256	10.570
0.255	1.55E-06	-0.255	1.547	0.255	1.05E-06	-0.255	1.047	0.255	1.06E-06	-0.255	1.058	0.255	1.18E-05	-0.255	11.760	0.255	1.08E-05	-0.255	10.780	0.255	1.08E-05	-0.255	10.760
0.254	1.55E-06	-0.254	1.549	0.254	1.05E-06	-0.254	1.049	0.254	1.06E-06	-0.254	1.064	0.254	1.20E-05	-0.254	11.990	0.254	1.10E-05	-0.254	10.960	0.254	1.09E-05	-0.254	10.940
0.253	1.56E-06	-0.253	1.558	0.253	1.06E-06	-0.253	1.057	0.253	1.08E-06	-0.253	1.076	0.253	1.22E-05	-0.253	12.210	0.253	1.11E-05	-0.253	11.120	0.253	1.12E-05	-0.253	11.150
0.252	1.56E-06	-0.252	1.562	0.252	1.06E-06	-0.252	1.062	0.252	1.08E-06	-0.252	1.084	0.252	1.25E-05	-0.252	12.460	0.252	1.13E-05	-0.252	11.300	0.252	1.13E-05	-0.252	11.330
0.251	1.57E-06	-0.251	1.568	0.251	1.07E-06	-0.251	1.069	0.251	1.10E-06	-0.251	1.095	0.251	1.27E-05	-0.251	12.680	0.251	1.15E-05	-0.251	11.470	0.251	1.15E-05	-0.251	11.540
0.25	1.57E-06	-0.25	1.573	0.25	1.07E-06	-0.25	1.074	0.25	1.10E-06	-0.25	1.104	0.25	1.29E-05	-0.25	12.930	0.25	1.17E-05	-0.25	11.670	0.25	1.17E-05	-0.25	11.730
0.249	1.58E-06	-0.249	1.581	0.249	1.08E-06	-0.249	1.082	0.249	1.12E-06	-0.249	1.116	0.249	1.32E-05	-0.249	13.170	0.249	1.18E-05	-0.249	11.840	0.249	1.20E-05	-0.249	11.960
0.248	1.58E-06	-0.248	1.583	0.248	1.09E-06	-0.248	1.085	0.248	1.12E-06	-0.248	1.124	0.248	1.34E-05	-0.248	13.440	0.248	1.20E-05	-0.248	12.040	0.248	1.22E-05	-0.248	12.160
0.247	1.59E-06	-0.247	1.593	0.247	1.09E-06	-0.247	1.094	0.247	1.14E-06	-0.247	1.137	0.247	1.37E-05	-0.247	13.680	0.247	1.22E-05	-0.247	12.220	0.247	1.24E-05	-0.247	12.380
0.246	1.59E-06	-0.246	1.594	0.246	1.10E-06	-0.246	1.097	0.246	1.15E-06	-0.246	1.145	0.246	1.40E-05	-0.246	13.950	0.246	1.24E-05	-0.246	12.430	0.246	1.26E-05	-0.246	12.590
0.245	1.60E-06	-0.245	1.602	0.245	1.11E-06	-0.245	1.105	0.245	1.16E-06	-0.245	1.158	0.245	1.42E-05	-0.245	14.210	0.245	1.26E-05	-0.245	12.620	0.245	1.28E-05	-0.245	12.830
0.244	1.61E-06	-0.244	1.607	0.244	1.11E-06	-0.244	1.110	0.244	1.17E-06	-0.244	1.167	0.244	1.45E-05	-0.244	14.490	0.244	1.28E-05	-0.244	12.830	0.244	1.31E-05	-0.244	13.050
0.243	1.61E-06	-0.243	1.613	0.243	1.12E-06	-0.243	1.118	0.243	1.18E-06	-0.243	1.180	0.243	1.48E-05	-0.243	14.760	0.243	1.30E-05	-0.243	13.030	0.243	1.33E-05	-0.243	13.290
0.242	1.62E-06	-0.242	1.617	0.242	1.12E-06	-0.242	1.122	0.242	1.19E-06	-0.242	1.190	0.242	1.51E-05	-0.242	15.060	0.242	1.33E-05	-0.242	13.250	0.242	1.35E-05	-0.242	13.520
0.241	1.62E-06	-0.241	1.624	0.241	1.13E-06	-0.241	1.129	0.241	1.20E-06	-0.241	1.203	0.241	1.53E-05	-0.241	15.330	0.241	1.35E-05	-0.241	13.450	0.241	1.38E-05	-0.241	13.770
0.24	1.63E-06	-0.24	1.626	0.24	1.13E-06	-0.24	1.134	0.24	1.21E-06	-0.24	1.212	0.24	1.56E-05	-0.24	15.630	0.24	1.37E-05	-0.24	13.690	0.24	1.40E-05	-0.24	14.000
0.239	1.64E-06	-0.239	1.636	0.239	1.14E-06	-0.239	1.142	0.239	1.23E-06	-0.239	1.227	0.239	1.59E-05	-0.239	15.920	0.239	1.39E-05	-0.239	13.900	0.239	1.43E-05	-0.239	14.270
0.238	1.64E-06	-0.238	1.637	0.238	1.15E-06	-0.238	1.146	0.238	1.24E-06	-0.238	1.236	0.238	1.62E-05	-0.238	16.240	0.238	1.41E-05	-0.238	14.130	0.238	1.45E-05	-0.238	14.510
0.237	1.65E-06	-0.237	1.645	0.237	1.16E-06	-0.237	1.155	0.237	1.25E-06	-0.237	1.251	0.237	1.65E-05	-0.237	16.540	0.237	1.44E-05	-0.237	14.360	0.237	1.48E-05	-0.237	14.780
0.236	1.65E-06	-0.236	1.649	0.236	1.16E-06	-0.236	1.160	0.236	1.26E-06	-0.236	1.263	0.236	1.69E-05	-0.236	16.870	0.236	1.46E-05	-0.236	14.610	0.236	1.50E-05	-0.236	15.040
0.235	1.65E-06	-0.235	1.654	0.235	1.17E-06	-0.235	1.167	0.235	1.28E-06	-0.235	1.277	0.235	1.72E-05	-0.235	17.170	0.235	1.48E-05	-0.235	14.830	0.235	1.53E-05	-0.235	15.310
0.234	1.66E-06	-0.234	1.658	0.234	1.17E-06	-0.234	1.172	0.234	1.29E-06	-0.234	1.288	0.234	1.75E-05	-0.234	17.520	0.234	1.51E-05	-0.234	15.090	0.234	1.56E-05	-0.234	15.580
0.233	1.67E-06	-0.233	1.665	0.233	1.18E-06	-0.233	1.180	0.233	1.30E-06	-0.233	1.303	0.233	1.78E-05	-0.233	17.830	0.233	1.53E-05	-0.233	15.330	0.233	1.59E-05	-0.233	15.860
0.232	1.67E-06	-0.232	1.667	0.232	1.18E-06	-0.232	1.184	0.232	1.32E-06	-0.232	1.315	0.232	1.82E-05	-0.232	18.190	0.232	1.56E-05	-0.232	15.590	0.232	1.61E-05	-0.232	16.140
0.231	1.68E-06	-0.231	1.676	0.231	1.19E-06	-0.231	1.193	0.231	1.33E-06	-0.231	1.331	0.231	1.85E-05	-0.231	18.520	0.231	1.58E-05	-0.231	15.840	0.231	1.64E-05	-0.231	16.440
0.23	1.68E-06	-0.23	1.677	0.23	1.20E-06	-0.23	1.197	0.23	1.34E-06	-0.23	1.343	0.23	1.89E-05	-0.23	18.880	0.23	1.61E-05	-0.23	16.110	0.23	1.67E-05	-0.23	16.720
0.229	1.68E-06	-0.229	1.683	0.229	1.21E-06	-0.229	1.205	0.229	1.36E-06	-0.229	1.359	0.229	1.92E-05	-0.229	19.230	0.229	1.64E-05	-0.229	16.370	0.229	1.70E-05	-0.229	17.020
0.228	1.69E-06	-0.228	1.688	0.228	1.21E-06	-0.228	1.209	0.228	1.37E-06	-0.228	1.372	0.228	1.96E-05	-0.228	19.600	0.228	1.67E-05	-0.228	16.650	0.228	1.73E-05	-0.228	17.310
0.227	1.69E-06	-0.227	1.693	0.227	1.22E-06	-0.227	1.216	0.227	1.39E-06	-0.227	1.388	0.227	2.00E-05	-0.227	19.960	0.227	1.69E-05	-0.227	16.910	0.227	1.76E-05	-0.227	17.630
0.226	1.70E-06	-0.226	1.697	0.226	1.22E-06	-0.226	1.221	0.226	1.40E-06	-0.226	1.401	0.226	2.04E-05	-0.226	20.350	0.226	1.72E-05	-0.226	17.210	0.226	1.79E-05	-0.226	17.930
0.225	1.70E-06	-0.225	1.703	0.225	1.23E-06	-0.225	1.229	0.225	1.42E-06	-0.225	1.418	0.225	2.07E-05	-0.225	20.710	0.225	1.75E-05	-0.225	17.480	0.225	1.83E-05	-0.225	18.260
0.224	1.71E-06	-0.224	1.706	0.224	1.23E-06	-0.224	1.234	0.224	1.43E-06	-0.224	1.431	0.224	2.11E-05	-0.224	21.110	0.224	1.78E-05	-0.224	17.780	0.224	1.86E-05	-0.224	18.570
0.223	1.71E-06	-0.223	1.714	0.223	1.24E-06	-0.223	1.243	0.223	1.45E-06	-0.223	1.450	0.223	2.15E-05	-0.223	21.500	0.223	1.81E-05	-0.223	18.070	0.223	1.89E-05	-0.223	18.910
0.222	1.71E-06	-0.222	1.714	0.222	1.25E-06	-0.222	1.246	0.222	1.46E-06	-0.222	1.462	0.222	2.19E-05	-0.222	21.900	0.222	1.84E-05	-0.222	18.370	0.222	1.92E-05	-0.222	19.230
0.221	1.72E-06	-0.221	1.721	0.221	1.26E-06	-0.221	1.255	0.221	1.48E-06	-0.221	1.481	0.221	2.23E-05	-0.221	22.300	0.221	1.87E-05	-0.221	18.660	0.221	1.96E-05	-0.221	19.580
0.22	1.73E-06	-0.22	1.725	0.22	1.26E-06	-0.22	1.260	0.22	1.50E-06	-0.22	1.496	0.22	2.27E-05	-0.22	22.720	0.22	1.90E-05	-0.22	18.980	0.22	1.99E-05	-0.22	19.910
0.219	1.73E-06	-0.219	1.730	0.219	1.27E-06	-0.219	1.267	0.219	1.51E-06	-0.219	1.514	0.219	2.31E-05	-0.219	23.120	0.219	1.93E-05	-0.219	19.280	0.219	2.03E-05	-0.219	20.270
0.218	1.73E-06	-0.218	1.734	0.218	1.27E-06	-0.218	1.272	0.218	1.53E-06	-0.218	1.530	0.218	2.36E-05	-0.218	23.560	0.218	1.96E-05	-0.218	19.610	0.218	2.06E-05	-0.218	20.610
0.217	1.74E-06	-0.217	1.740	0.217	1.28E-06	-0.217	1.280	0.217	1.55E-06	-0.217	1.549	0.217	2.40E-05	-0.217	23.970	0.217	1.99E-05	-0.217	19.920	0.217	2.10E-05	-0.217	20.970
0.216	1.74E-06	-0.216	1.742	0.216	1.28E-06	-0.216	1.284	0.216	1.56E-06	-0.216	1.564	0.216	2.44E-05	-0.216	24.420	0.216	2.03E-05	-0.216	20.260	0.216	2.13E-05	-0.216	21.330
0.215	1.75E-06	-0.215	1.749	0.215	1.29E-06	-0.215	1.292	0.215	1.59E-06	-0.215	1.585	0.215	2.49E-05	-0.215	24.850	0.215	2.06E-05	-0.215	20.580	0.215	2.17E-05	-0.215	21.700
0.214	1.75E-06	-0.214	1.750	0.214	1.30E-06	-0.214	1.296	0.214	1.60E-06	-0.214	1.599	0.214	2.53E-05	-0.214	25.310	0.214	2.09E-05	-0.214	20.920	0.214	2.21E-05	-0.214	22.060
0.213	1.76E-06	-0.213	1.757	0.213	1.30E-06	-0.213	1.304	0.213	1.62E-06	-0.213	1.621	0.213	2.58E-05	-0.213	25.750	0.213	2.13E-05	-0.213	21.250	0.213	2.25E-05	-0.213	22.450
0.212	1.76E-06	-0.212	1.761	0.212	1.31E-06	-0.212	1.308	0.212	1.64E-06	-0.212	1.638	0.212	2.62E-05	-0.212	26.220	0.212	2.16E-05	-0.212	21.610	0.212	2.28E-05	-0.212	22.820
0.211	1.77E-06	-0.211	1.765	0.211	1.32E-06	-0.211	1.316	0.211	1.66E-06	-0.211	1.658	0.211	2.67E-05	-0.211	26.670	0.211	2.19E-05	-0.211	21.940	0.211	2.32E-05	-0.211	23.220
0.21	1.77E-06	-0.21	1.769	0.21	1.32E-06	-0.21	1.321	0.21	1.68E-06	-0.21	1.676	0.21	2.72E-05	-0.21	27.160	0.21	2.23E-05	-0.21	22.310	0.21	2.36E-05	-0.21	23.600
0.209	1.78E-06	-0.209	1.775	0.209	1.33E-06	-0.209	1.328	0.209	1.70E-06	-0.209	1.697	0.209	2.76E-05	-0.209	27.610	0.209	2.27E-05	-0.209	22.650	0.209	2.40E-05	-0.209	24.010
0.208	1.78E-06	-0.208	1.777	0.208	1.33E-06	-0.208	1.332	0.208	1.72E-06	-0.208	1.715	0.208	2.81E-05	-0.208	28.110	0.208	2.30E-05	-0.208	23.030	0.208	2.44E-05	-0.208	24.400
0.207	1.79E-06	-0.207	1.785	0.207	1.34E-06	-0.207	1.340	0.207	1.74E-06	-0.207	1.737	0.207	2.86E-05	-0.207	28.580	0.207	2.34E-05	-0.207	23.380	0.207	2.48E-05	-0.207	24.820
0.206	1.79E-06	-0.206	1.785	0.206	1.34E-06	-0.206	1.343	0.206	1.75E-06	-0.206	1.754	0.206	2.91E-05	-0.206	29.090	0.206	2.38E-05	-0.206	23.760	0.206	2.52E-05	-0.206	25.210
0.205	1.80E-06	-0.205	1.795	0.205	1.35E-06	-0.205	1.353	0.205	1.78E-06	-0.205	1.779	0.205	2.96E-05	-0.205	29.580	0.205	2.41E-05	-0.205	24.130	0.205	2.57E-05	-0.205	25.650
0.204	1.80E-06	-0.204	1.798	0.204	1.36E-06	-0.204	1.358	0.204	1.80E-06	-0.204	1.799	0.204	3.01E-05	-0.204	30.110	0.204	2.45E-05	-0.204	24.540	0.204	2.61E-05	-0.204	26.070
0.203	1.80E-06	-0.203	1.802	0.203	1.36E-06	-0.203	1.363	0.203	1.82E-06	-0.203	1.820	0.203	3.06E-05	-0.203	30.600	0.203	2.49E-05	-0.203	24.900	0.203	2.65E-05	-0.203	26.500
0.202	1.80E-06	-0.202	1.804	0.202	1.37E-06	-0.202	1.368	0.202	1.84E-06	-0.202	1.840	0.202	3.11E-05	-0.202	31.130	0.202	2.53E-05	-0.202	25.300	0.202	2.69E-05	-0.202	26.920
0.201	1.81E-06	-0.201	1.811	0.201	1.38E-06	-0.201	1.375	0.201	1.86E-06	-0.201	1.863	0.201	3.16E-05	-0.201	31.630	0.201	2.57E-05	-0.201	25.670	0.201	2.74E-05	-0.201	27.360
0.2	1.81E-06	-0.2	1.811	0.2	1.38E-06	-0.2	1.379	0.2	1.88E-06	-0.2	1.882	0.2	3.22E-05	-0.2	32.160	0.2	2.61E-05	-0.2	26.080	0.2	2.78E-05	-0.2	27.790
0.199	1.82E-06	-0.199	1.820	0.199	1.39E-06	-0.199	1.387	0.199	1.91E-06	-0.199	1.908	0.199	3.27E-05	-0.199	32.670	0.199	2.65E-05	-0.199	26.460	0.199	2.82E-05	-0.199	28.240
0.198	1.82E-06	-0.198	1.821	0.198	1.39E-06	-0.198	1.390	0.198	1.93E-06	-0.198	1.928	0.198	3.32E-05	-0.198	33.220	0.198	2.69E-05	-0.198	26.870	0.198	2.87E-05	-0.198	28.680
0.197	1.83E-06	-0.197	1.827	0.197	1.40E-06	-0.197	1.397	0.197	1.95E-06	-0.197	1.953	0.197	3.38E-05	-0.197	33.750	0.197	2.73E-05	-0.197	27.270	0.197	2.91E-05	-0.197	29.140
0.196	1.83E-06	-0.196	1.830	0.196	1.40E-06	-0.196	1.402	0.196	1.97E-06	-0.196	1.974	0.196	3.43E-05	-0.196	34.300	0.196	2.77E-05	-0.196	27.680	0.196	2.96E-05	-0.196	29.580
0.195	1.84E-06	-0.195	1.836	0.195	1.41E-06	-0.195	1.408	0.195	2.00E-06	-0.195	1.999	0.195	3.48E-05	-0.195	34.820	0.195	2.81E-05	-0.195	28.080	0.195	3.01E-05	-0.195	30.060
0.194	1.84E-06	-0.194	1.838	0.194	1.41E-06	-0.194	1.412	0.194	2.02E-06	-0.194	2.021	0.194	3.54E-05	-0.194	35.390	0.194	2.85E-05	-0.194	28.510	0.194	3.05E-05	-0.194	30.510
0.193	1.85E-06	-0.193	1.845	0.193	1.42E-06	-0.193	1.419	0.193	2.05E-06	-0.193	2.047	0.193	3.59E-05	-0.193	35.920	0.193	2.89E-05	-0.193	28.900	0.193	3.10E-05	-0.193	30.980
0.192	1.85E-06	-0.192	1.846	0.192	1.42E-06	-0.192	1.422	0.192	2.07E-06	-0.192	2.070	0.192	3.65E-05	-0.192	36.490	0.192	2.93E-05	-0.192	29.340	0.192	3.14E-05	-0.192	31.440
0.191	1.86E-06	-0.191	1.855	0.191	1.43E-06	-0.191	1.429	0.191	2.10E-06	-0.191	2.097	0.191	3.70E-05	-0.191	37.040	0.191	2.98E-05	-0.191	29.750	0.191	3.19E-05	-0.191	31.930
0.19	1.85E-06	-0.19	1.854	0.19	1.43E-06	-0.19	1.432	0.19	2.12E-06	-0.19	2.118	0.19	3.76E-05	-0.19	37.610	0.19	3.02E-05	-0.19	30.180	0.19	3.24E-05	-0.19	32.390
0.189	1.86E-06	-0.189	1.862	0.189	1.44E-06	-0.189	1.440	0.189	2.15E-06	-0.189	2.147	0.189	3.82E-05	-0.189	38.160	0.189	3.06E-05	-0.189	30.590	0.189	3.29E-05	-0.189	32.890
0.188	1.87E-06	-0.188	1.865	0.188	1.44E-06	-0.188	1.443	0.188	2.17E-06	-0.188	2.171	0.188	3.87E-05	-0.188	38.740	0.188	3.10E-05	-0.188	31.030	0.188	3.34E-05	-0.188	33.360
0.187	1.87E-06	-0.187	1.870	0.187	1.45E-06	-0.187	1.449	0.187	2.20E-06	-0.187	2.197	0.187	3.93E-05	-0.187	39.290	0.187	3.14E-05	-0.187	31.440	0.187	3.39E-05	-0.187	33.860
0.186	1.88E-06	-0.186	1.875	0.186	1.45E-06	-0.186	1.454	0.186	2.22E-06	-0.186	2.222	0.186	3.99E-05	-0.186	39.880	0.186	3.19E-05	-0.186	31.890	0.186	3.43E-05	-0.186	34.330
0.185	1.88E-06	-0.185	1.881	0.185	1.46E-06	-0.185	1.460	0.185	2.25E-06	-0.185	2.251	0.185	4.04E-05	-0.185	40.440	0.185	3.23E-05	-0.185	32.310	0.185	3.48E-05	-0.185	34.840
0.184	1.88E-06	-0.184	1.882	0.184	1.46E-06	-0.184	1.463	0.184	2.28E-06	-0.184	2.275	0.184	4.10E-05	-0.184	41.030	0.184	3.28E-05	-0.184	32.760	0.184	3.53E-05	-0.184	35.320
0.183	1.89E-06	-0.183	1.890	0.183	1.47E-06	-0.183	1.470	0.183	2.31E-06	-0.183	2.305	0.183	4.16E-05	-0.183	41.600	0.183	3.32E-05	-0.183	33.180	0.183	3.58E-05	-0.183	35.840
0.182	1.89E-06	-0.182	1.891	0.182	1.47E-06	-0.182	1.473	0.182	2.33E-06	-0.182	2.330	0.182	4.22E-05	-0.182	42.180	0.182	3.36E-05	-0.182	33.620	0.182	3.63E-05	-0.182	36.320
0.181	1.90E-06	-0.181	1.898	0.181	1.48E-06	-0.181	1.480	0.181	2.36E-06	-0.181	2.360	0.181	4.28E-05	-0.181	42.750	0.181	3.41E-05	-0.181	34.050	0.181	3.68E-05	-0.181	36.840
0.18	1.90E-06	-0.18	1.902	0.18	1.48E-06	-0.18	1.483	0.18	2.39E-06	-0.18	2.386	0.18	4.33E-05	-0.18	43.340	0.18	3.45E-05	-0.18	34.500	0.18	3.73E-05	-0.18	37.330
0.179	1.91E-06	-0.179	1.907	0.179	1.49E-06	-0.179	1.489	0.179	2.42E-06	-0.179	2.417	0.179	4.39E-05	-0.179	43.910	0.179	3.49E-05	-0.179	34.920	0.179	3.78E-05	-0.179	37.840
0.178	1.91E-06	-0.178	1.910	0.178	1.49E-06	-0.178	1.493	0.178	2.44E-06	-0.178	2.444	0.178	4.45E-05	-0.178	44.510	0.178	3.54E-05	-0.178	35.380	0.178	3.83E-05	-0.178	38.340
0.177	1.92E-06	-0.177	1.916	0.177	1.50E-06	-0.177	1.499	0.177	2.48E-06	-0.177	2.475	0.177	4.51E-05	-0.177	45.070	0.177	3.58E-05	-0.177	35.790	0.177	3.89E-05	-0.177	38.860
0.176	1.92E-06	-0.176	1.918	0.176	1.50E-06	-0.176	1.502	0.176	2.50E-06	-0.176	2.502	0.176	4.57E-05	-0.176	45.670	0.176	3.63E-05	-0.176	36.250	0.176	3.94E-05	-0.176	39.360
0.175	1.93E-06	-0.175	1.926	0.175	1.51E-06	-0.175	1.509	0.175	2.54E-06	-0.175	2.535	0.175	4.62E-05	-0.175	46.230	0.175	3.67E-05	-0.175	36.670	0.175	3.99E-05	-0.175	39.880
0.174	1.93E-06	-0.174	1.927	0.174	1.51E-06	-0.174	1.511	0.174	2.56E-06	-0.174	2.561	0.174	4.68E-05	-0.174	46.820	0.174	3.71E-05	-0.174	37.120	0.174	4.04E-05	-0.174	40.380
0.173	1.94E-06	-0.173	1.935	0.173	1.52E-06	-0.173	1.518	0.173	2.59E-06	-0.173	2.594	0.173	4.74E-05	-0.173	47.390	0.173	3.75E-05	-0.173	37.540	0.173	4.09E-05	-0.173	40.900
0.172	1.94E-06	-0.172	1.939	0.172	1.52E-06	-0.172	1.521	0.172	2.62E-06	-0.172	2.623	0.172	4.80E-05	-0.172	47.980	0.172	3.80E-05	-0.172	37.980	0.172	4.14E-05	-0.172	41.400
0.171	1.94E-06	-0.171	1.943	0.171	1.53E-06	-0.171	1.526	0.171	2.66E-06	-0.171	2.655	0.171	4.85E-05	-0.171	48.540	0.171	3.84E-05	-0.171	38.400	0.171	4.19E-05	-0.171	41.930
0.17	1.95E-06	-0.17	1.947	0.17	1.53E-06	-0.17	1.530	0.17	2.69E-06	-0.17	2.685	0.17	4.91E-05	-0.17	49.140	0.17	3.89E-05	-0.17	38.850	0.17	4.24E-05	-0.17	42.430
0.169	1.95E-06	-0.169	1.954	0.169	1.54E-06	-0.169	1.536	0.169	2.72E-06	-0.169	2.719	0.169	4.97E-05	-0.169	49.680	0.169	3.93E-05	-0.169	39.260	0.169	4.30E-05	-0.169	42.950
0.168	1.96E-06	-0.168	1.955	0.168	1.54E-06	-0.168	1.538	0.168	2.75E-06	-0.168	2.748	0.168	5.03E-05	-0.168	50.270	0.168	3.97E-05	-0.168	39.700	0.168	4.35E-05	-0.168	43.450
0.167	1.96E-06	-0.167	1.964	0.167	1.55E-06	-0.167	1.546	0.167	2.78E-06	-0.167	2.783	0.167	5.08E-05	-0.167	50.820	0.167	4.01E-05	-0.167	40.110	0.167	4.40E-05	-0.167	43.980
0.166	1.97E-06	-0.166	1.965	0.166	1.55E-06	-0.166	1.547	0.166	2.81E-06	-0.166	2.812	0.166	5.14E-05	-0.166	51.390	0.166	4.05E-05	-0.166	40.540	0.166	4.45E-05	-0.166	44.470
0.165	1.97E-06	-0.165	1.972	0.165	1.55E-06	-0.165	1.553	0.165	2.85E-06	-0.165	2.848	0.165	5.19E-05	-0.165	51.940	0.165	4.10E-05	-0.165	40.950	0.165	4.50E-05	-0.165	45.000
0.164	1.98E-06	-0.164	1.976	0.164	1.56E-06	-0.164	1.556	0.164	2.88E-06	-0.164	2.879	0.164	5.25E-05	-0.164	52.510	0.164	4.14E-05	-0.164	41.370	0.164	4.55E-05	-0.164	45.490
0.163	1.98E-06	-0.163	1.981	0.163	1.56E-06	-0.163	1.561	0.163	2.91E-06	-0.163	2.914	0.163	5.30E-05	-0.163	53.040	0.163	4.18E-05	-0.163	41.770	0.163	4.60E-05	-0.163	46.010
0.162	1.99E-06	-0.162	1.985	0.162	1.57E-06	-0.162	1.565	0.162	2.95E-06	-0.162	2.946	0.162	5.36E-05	-0.162	53.600	0.162	4.22E-05	-0.162	42.200	0.162	4.65E-05	-0.162	46.500
0.161	1.99E-06	-0.161	1.991	0.161	1.57E-06	-0.161	1.571	0.161	2.98E-06	-0.161	2.982	0.161	5.41E-05	-0.161	54.120	0.161	4.26E-05	-0.161	42.580	0.161	4.70E-05	-0.161	47.010
0.16	1.99E-06	-0.16	1.994	0.16	1.57E-06	-0.16	1.573	0.16	3.01E-06	-0.16	3.014	0.16	5.47E-05	-0.16	54.680	0.16	4.30E-05	-0.16	43.000	0.16	4.75E-05	-0.16	47.500
0.159	2.00E-06	-0.159	2.002	0.159	1.58E-06	-0.159	1.579	0.159	3.05E-06	-0.159	3.053	0.159	5.52E-05	-0.159	55.190	0.159	4.34E-05	-0.159	43.380	0.159	4.80E-05	-0.159	48.010
0.158	2.00E-06	-0.158	2.003	0.158	1.58E-06	-0.158	1.581	0.158	3.08E-06	-0.158	3.084	0.158	5.57E-05	-0.158	55.730	0.158	4.38E-05	-0.158	43.780	0.158	4.85E-05	-0.158	48.480
0.157	2.01E-06	-0.157	2.010	0.157	1.59E-06	-0.157	1.587	0.157	3.12E-06	-0.157	3.122	0.157	5.62E-05	-0.157	56.240	0.157	4.42E-05	-0.157	44.160	0.157	4.90E-05	-0.157	48.990
0.156	2.01E-06	-0.156	2.014	0.156	1.59E-06	-0.156	1.590	0.156	3.16E-06	-0.156	3.157	0.156	5.68E-05	-0.156	56.760	0.156	4.46E-05	-0.156	44.550	0.156	4.95E-05	-0.156	49.460
0.155	2.02E-06	-0.155	2.019	0.155	1.60E-06	-0.155	1.595	0.155	3.19E-06	-0.155	3.194	0.155	5.72E-05	-0.155	57.240	0.155	4.49E-05	-0.155	44.920	0.155	5.00E-05	-0.155	49.960
0.154	2.02E-06	-0.154	2.024	0.154	1.60E-06	-0.154	1.598	0.154	3.23E-06	-0.154	3.230	0.154	5.78E-05	-0.154	57.760	0.154	4.53E-05	-0.154	45.310	0.154	5.04E-05	-0.154	50.430
0.153	2.03E-06	-0.153	2.031	0.153	1.61E-06	-0.153	1.605	0.153	3.27E-06	-0.153	3.269	0.153	5.82E-05	-0.153	58.240	0.153	4.57E-05	-0.153	45.660	0.153	5.09E-05	-0.153	50.920
0.152	2.03E-06	-0.152	2.032	0.152	1.61E-06	-0.152	1.606	0.152	3.30E-06	-0.152	3.303	0.152	5.87E-05	-0.152	58.740	0.152	4.60E-05	-0.152	46.040	0.152	5.14E-05	-0.152	51.380
0.151	2.04E-06	-0.151	2.040	0.151	1.61E-06	-0.151	1.613	0.151	3.34E-06	-0.151	3.344	0.151	5.92E-05	-0.151	59.200	0.151	4.64E-05	-0.151	46.380	0.151	5.19E-05	-0.151	51.850
0.15	2.04E-06	-0.15	2.042	0.15	1.61E-06	-0.15	1.614	0.15	3.38E-06	-0.15	3.378	0.15	5.97E-05	-0.15	59.670	0.15	4.67E-05	-0.15	46.740	0.15	5.23E-05	-0.15	52.300
0.149	2.05E-06	-0.149	2.048	0.149	1.62E-06	-0.149	1.620	0.149	3.42E-06	-0.149	3.418	0.149	6.01E-05	-0.149	60.120	0.149	4.71E-05	-0.149	47.070	0.149	5.28E-05	-0.149	52.770
0.148	2.05E-06	-0.148	2.052	0.148	1.62E-06	-0.148	1.623	0.148	3.46E-06	-0.148	3.455	0.148	6.06E-05	-0.148	60.580	0.148	4.74E-05	-0.148	47.420	0.148	5.32E-05	-0.148	53.200
0.147	2.06E-06	-0.147	2.058	0.147	1.63E-06	-0.147	1.628	0.147	3.50E-06	-0.147	3.495	0.147	6.10E-05	-0.147	61.000	0.147	4.77E-05	-0.147	47.730	0.147	5.37E-05	-0.147	53.660
0.146	2.06E-06	-0.146	2.062	0.146	1.63E-06	-0.146	1.630	0.146	3.53E-06	-0.146	3.532	0.146	6.15E-05	-0.146	61.450	0.146	4.81E-05	-0.146	48.080	0.146	5.41E-05	-0.146	54.090
0.145	2.07E-06	-0.145	2.068	0.145	1.64E-06	-0.145	1.636	0.145	3.57E-06	-0.145	3.573	0.145	6.18E-05	-0.145	61.840	0.145	4.84E-05	-0.145	48.370	0.145	5.45E-05	-0.145	54.530
0.144	2.07E-06	-0.144	2.070	0.144	1.64E-06	-0.144	1.638	0.144	3.61E-06	-0.144	3.611	0.144	6.23E-05	-0.144	62.270	0.144	4.87E-05	-0.144	48.690	0.144	5.49E-05	-0.144	54.940
0.143	2.08E-06	-0.143	2.078	0.143	1.64E-06	-0.143	1.644	0.143	3.65E-06	-0.143	3.653	0.143	6.27E-05	-0.143	62.650	0.143	4.90E-05	-0.143	48.990	0.143	5.54E-05	-0.143	55.370
0.142	2.08E-06	-0.142	2.079	0.142	1.65E-06	-0.142	1.645	0.142	3.69E-06	-0.142	3.690	0.142	6.31E-05	-0.142	63.050	0.142	4.93E-05	-0.142	49.290	0.142	5.58E-05	-0.142	55.760
0.141	2.09E-06	-0.141	2.087	0.141	1.65E-06	-0.141	1.651	0.141	3.73E-06	-0.141	3.733	0.141	6.34E-05	-0.141	63.410	0.141	4.96E-05	-0.141	49.570	0.141	5.62E-05	-0.141	56.190
0.14	2.09E-06	-0.14	2.090	0.14	1.65E-06	-0.14	1.654	0.14	3.77E-06	-0.14	3.772	0.14	6.38E-05	-0.14	63.790	0.14	4.99E-05	-0.14	49.860	0.14	5.66E-05	-0.14	56.570
0.139	2.10E-06	-0.139	2.095	0.139	1.66E-06	-0.139	1.659	0.139	3.81E-06	-0.139	3.814	0.139	6.41E-05	-0.139	64.130	0.139	5.01E-05	-0.139	50.110	0.139	5.70E-05	-0.139	56.970
0.138	2.10E-06	-0.138	2.099	0.138	1.66E-06	-0.138	1.661	0.138	3.85E-06	-0.138	3.854	0.138	6.45E-05	-0.138	64.500	0.138	5.04E-05	-0.138	50.400	0.138	5.73E-05	-0.138	57.330
0.137	2.11E-06	-0.137	2.105	0.137	1.67E-06	-0.137	1.667	0.137	3.90E-06	-0.137	3.897	0.137	6.48E-05	-0.137	64.810	0.137	5.06E-05	-0.137	50.640	0.137	5.77E-05	-0.137	57.710
0.136	2.11E-06	-0.136	2.107	0.136	1.67E-06	-0.136	1.668	0.136	3.94E-06	-0.136	3.937	0.136	6.51E-05	-0.136	65.140	0.136	5.09E-05	-0.136	50.900	0.136	5.81E-05	-0.136	58.070
0.135	2.12E-06	-0.135	2.115	0.135	1.68E-06	-0.135	1.675	0.135	3.98E-06	-0.135	3.981	0.135	6.54E-05	-0.135	65.430	0.135	5.11E-05	-0.135	51.130	0.135	5.84E-05	-0.135	58.430
0.134	2.12E-06	-0.134	2.117	0.134	1.68E-06	-0.134	1.676	0.134	4.02E-06	-0.134	4.022	0.134	6.58E-05	-0.134	65.750	0.134	5.14E-05	-0.134	51.380	0.134	5.88E-05	-0.134	58.760
0.133	2.12E-06	-0.133	2.123	0.133	1.68E-06	-0.133	1.682	0.133	4.07E-06	-0.133	4.067	0.133	6.60E-05	-0.133	66.020	0.133	5.16E-05	-0.133	51.590	0.133	5.91E-05	-0.133	59.120
0.132	2.13E-06	-0.132	2.127	0.132	1.68E-06	-0.132	1.684	0.132	4.11E-06	-0.132	4.107	0.132	6.63E-05	-0.132	66.300	0.132	5.18E-05	-0.132	51.820	0.132	5.94E-05	-0.132	59.430
0.131	2.13E-06	-0.131	2.131	0.131	1.69E-06	-0.131	1.688	0.131	4.15E-06	-0.131	4.152	0.131	6.65E-05	-0.131	66.540	0.131	5.20E-05	-0.131	52.020	0.131	5.98E-05	-0.131	59.760
0.13	2.14E-06	-0.13	2.135	0.13	1.69E-06	-0.13	1.691	0.13	4.19E-06	-0.13	4.193	0.13	6.68E-05	-0.13	66.810	0.13	5.22E-05	-0.13	52.230	0.13	6.01E-05	-0.13	60.050
0.129	2.14E-06	-0.129	2.141	0.129	1.70E-06	-0.129	1.696	0.129	4.24E-06	-0.129	4.239	0.129	6.70E-05	-0.129	67.020	0.129	5.24E-05	-0.129	52.410	0.129	6.04E-05	-0.129	60.360
0.128	2.14E-06	-0.128	2.144	0.128	1.70E-06	-0.128	1.698	0.128	4.28E-06	-0.128	4.280	0.128	6.73E-05	-0.128	67.260	0.128	5.26E-05	-0.128	52.610	0.128	6.06E-05	-0.128	60.640
0.127	2.15E-06	-0.127	2.152	0.127	1.71E-06	-0.127	1.705	0.127	4.33E-06	-0.127	4.328	0.127	6.75E-05	-0.127	67.460	0.127	5.28E-05	-0.127	52.780	0.127	6.09E-05	-0.127	60.930
0.126	2.15E-06	-0.126	2.152	0.126	1.71E-06	-0.126	1.705	0.126	4.37E-06	-0.126	4.368	0.126	6.77E-05	-0.126	67.660	0.126	5.30E-05	-0.126	52.960	0.126	6.12E-05	-0.126	61.180
0.125	2.16E-06	-0.125	2.159	0.125	1.71E-06	-0.125	1.711	0.125	4.42E-06	-0.125	4.415	0.125	6.78E-05	-0.125	67.830	0.125	5.31E-05	-0.125	53.110	0.125	6.15E-05	-0.125	61.460
0.124	2.16E-06	-0.124	2.162	0.124	1.71E-06	-0.124	1.714	0.124	4.46E-06	-0.124	4.458	0.124	6.80E-05	-0.124	68.010	0.124	5.33E-05	-0.124	53.280	0.124	6.17E-05	-0.124	61.690
0.123	2.17E-06	-0.123	2.167	0.123	1.72E-06	-0.123	1.718	0.123	4.50E-06	-0.123	4.504	0.123	6.81E-05	-0.123	68.140	0.123	5.34E-05	-0.123	53.400	0.123	6.19E-05	-0.123	61.940
0.122	2.17E-06	-0.122	2.171	0.122	1.72E-06	-0.122	1.721	0.122	4.55E-06	-0.122	4.548	0.122	6.83E-05	-0.122	68.310	0.122	5.36E-05	-0.122	53.560	0.122	6.22E-05	-0.122	62.150
0.121	2.18E-06	-0.121	2.177	0.121	1.73E-06	-0.121	1.726	0.121	4.60E-06	-0.121	4.595	0.121	6.84E-05	-0.121	68.420	0.121	5.37E-05	-0.121	53.670	0.121	6.24E-05	-0.121	62.380
0.12	2.18E-06	-0.12	2.179	0.12	1.73E-06	-0.12	1.727	0.12	4.64E-06	-0.12	4.638	0.12	6.86E-05	-0.12	68.550	0.12	5.38E-05	-0.12	53.810	0.12	6.26E-05	-0.12	62.570
0.119	2.19E-06	-0.119	2.186	0.119	1.73E-06	-0.119	1.734	0.119	4.69E-06	-0.119	4.687	0.119	6.86E-05	-0.119	68.630	0.119	5.39E-05	-0.119	53.910	0.119	6.28E-05	-0.119	62.780
0.118	2.19E-06	-0.118	2.187	0.118	1.73E-06	-0.118	1.734	0.118	4.73E-06	-0.118	4.730	0.118	6.87E-05	-0.118	68.730	0.118	5.40E-05	-0.118	54.030	0.118	6.29E-05	-0.118	62.940
0.117	2.19E-06	-0.117	2.194	0.117	1.74E-06	-0.117	1.740	0.117	4.78E-06	-0.117	4.779	0.117	6.88E-05	-0.117	68.790	0.117	5.41E-05	-0.117	54.120	0.117	6.31E-05	-0.117	63.130
0.116	2.20E-06	-0.116	2.197	0.116	1.74E-06	-0.116	1.743	0.116	4.82E-06	-0.116	4.824	0.116	6.89E-05	-0.116	68.870	0.116	5.42E-05	-0.116	54.220	0.116	6.33E-05	-0.116	63.270
0.115	2.20E-06	-0.115	2.202	0.115	1.75E-06	-0.115	1.747	0.115	4.87E-06	-0.115	4.872	0.115	6.89E-05	-0.115	68.900	0.115	5.43E-05	-0.115	54.290	0.115	6.34E-05	-0.115	63.440
0.114	2.20E-06	-0.114	2.204	0.114	1.75E-06	-0.114	1.750	0.114	4.92E-06	-0.114	4.917	0.114	6.90E-05	-0.114	68.960	0.114	5.44E-05	-0.114	54.390	0.114	6.36E-05	-0.114	63.570
0.113	2.21E-06	-0.113	2.210	0.113	1.75E-06	-0.113	1.754	0.113	4.97E-06	-0.113	4.966	0.113	6.90E-05	-0.113	68.960	0.113	5.44E-05	-0.113	54.440	0.113	6.37E-05	-0.113	63.700
0.112	2.21E-06	-0.112	2.212	0.112	1.76E-06	-0.112	1.756	0.112	5.01E-06	-0.112	5.010	0.112	6.90E-05	-0.112	68.990	0.112	5.45E-05	-0.112	54.520	0.112	6.38E-05	-0.112	63.810
0.111	2.22E-06	-0.111	2.219	0.111	1.76E-06	-0.111	1.762	0.111	5.06E-06	-0.111	5.060	0.111	6.90E-05	-0.111	68.980	0.111	5.46E-05	-0.111	54.560	0.111	6.39E-05	-0.111	63.930
0.11	2.22E-06	-0.11	2.220	0.11	1.76E-06	-0.11	1.763	0.11	5.11E-06	-0.11	5.105	0.11	6.90E-05	-0.11	68.970	0.11	5.46E-05	-0.11	54.620	0.11	6.40E-05	-0.11	64.000
0.109	2.23E-06	-0.109	2.226	0.109	1.77E-06	-0.109	1.769	0.109	5.16E-06	-0.109	5.155	0.109	6.89E-05	-0.109	68.930	0.109	5.47E-05	-0.109	54.650	0.109	6.41E-05	-0.109	64.100
0.108	2.23E-06	-0.108	2.230	0.108	1.77E-06	-0.108	1.772	0.108	5.20E-06	-0.108	5.201	0.108	6.89E-05	-0.108	68.920	0.108	5.47E-05	-0.108	54.700	0.108	6.42E-05	-0.108	64.160
0.107	2.23E-06	-0.107	2.233	0.107	1.78E-06	-0.107	1.775	0.107	5.25E-06	-0.107	5.250	0.107	6.89E-05	-0.107	68.850	0.107	5.47E-05	-0.107	54.720	0.107	6.42E-05	-0.107	64.230
0.106	2.24E-06	-0.106	2.237	0.106	1.78E-06	-0.106	1.778	0.106	5.30E-06	-0.106	5.297	0.106	6.88E-05	-0.106	68.810	0.106	5.48E-05	-0.106	54.760	0.106	6.43E-05	-0.106	64.280
0.105	2.24E-06	-0.105	2.243	0.105	1.78E-06	-0.105	1.784	0.105	5.35E-06	-0.105	5.347	0.105	6.87E-05	-0.105	68.710	0.105	5.48E-05	-0.105	54.760	0.105	6.43E-05	-0.105	64.330
0.104	2.24E-06	-0.104	2.244	0.104	1.79E-06	-0.104	1.785	0.104	5.39E-06	-0.104	5.392	0.104	6.87E-05	-0.104	68.650	0.104	5.48E-05	-0.104	54.790	0.104	6.44E-05	-0.104	64.350
0.103	2.25E-06	-0.103	2.252	0.103	1.79E-06	-0.103	1.792	0.103	5.44E-06	-0.103	5.444	0.103	6.85E-05	-0.103	68.540	0.103	5.48E-05	-0.103	54.780	0.103	6.44E-05	-0.103	64.390
0.102	2.26E-06	-0.102	2.256	0.102	1.80E-06	-0.102	1.795	0.102	5.49E-06	-0.102	5.492	0.102	6.85E-05	-0.102	68.470	0.102	5.48E-05	-0.102	54.820	0.102	6.44E-05	-0.102	64.390
0.101	2.26E-06	-0.101	2.259	0.101	1.80E-06	-0.101	1.799	0.101	5.54E-06	-0.101	5.542	0.101	6.83E-05	-0.101	68.340	0.101	5.48E-05	-0.101	54.800	0.101	6.44E-05	-0.101	64.410
0.1	2.26E-06	-0.1	2.261	0.1	1.80E-06	-0.1	1.801	0.1	5.59E-06	-0.1	5.589	0.1	6.82E-05	-0.1	68.220	0.1	5.48E-05	-0.1	54.790	0.1	6.44E-05	-0.1	64.380
0.099	2.27E-06	-0.099	2.266	0.099	1.81E-06	-0.099	1.805	0.099	5.64E-06	-0.099	5.639	0.099	6.81E-05	-0.099	68.060	0.099	5.48E-05	-0.099	54.760	0.099	6.44E-05	-0.099	64.370
0.098	2.27E-06	-0.098	2.268	0.098	1.81E-06	-0.098	1.808	0.098	5.69E-06	-0.098	5.686	0.098	6.79E-05	-0.098	67.930	0.098	5.48E-05	-0.098	54.760	0.098	6.43E-05	-0.098	64.330
0.097	2.27E-06	-0.097	2.273	0.097	1.81E-06	-0.097	1.812	0.097	5.74E-06	-0.097	5.736	0.097	6.78E-05	-0.097	67.750	0.097	5.47E-05	-0.097	54.710	0.097	6.43E-05	-0.097	64.300
0.096	2.28E-06	-0.096	2.275	0.096	1.82E-06	-0.096	1.815	0.096	5.78E-06	-0.096	5.783	0.096	6.76E-05	-0.096	67.610	0.096	5.47E-05	-0.096	54.700	0.096	6.42E-05	-0.096	64.240
0.095	2.28E-06	-0.095	2.282	0.095	1.82E-06	-0.095	1.820	0.095	5.84E-06	-0.095	5.835	0.095	6.74E-05	-0.095	67.420	0.095	5.47E-05	-0.095	54.650	0.095	6.42E-05	-0.095	64.200
0.094	2.28E-06	-0.094	2.282	0.094	1.82E-06	-0.094	1.821	0.094	5.88E-06	-0.094	5.880	0.094	6.73E-05	-0.094	67.250	0.094	5.46E-05	-0.094	54.620	0.094	6.41E-05	-0.094	64.110
0.093	2.29E-06	-0.093	2.288	0.093	1.83E-06	-0.093	1.827	0.093	5.93E-06	-0.093	5.931	0.093	6.70E-05	-0.093	67.040	0.093	5.46E-05	-0.093	54.570	0.093	6.41E-05	-0.093	64.060
0.092	2.29E-06	-0.092	2.291	0.092	1.83E-06	-0.092	1.829	0.092	5.98E-06	-0.092	5.979	0.092	6.69E-05	-0.092	66.850	0.092	5.45E-05	-0.092	54.530	0.092	6.40E-05	-0.092	63.960
0.091	2.29E-06	-0.091	2.294	0.091	1.83E-06	-0.091	1.834	0.091	6.03E-06	-0.091	6.029	0.091	6.66E-05	-0.091	66.620	0.091	5.45E-05	-0.091	54.460	0.091	6.39E-05	-0.091	63.880
0.09	2.30E-06	-0.09	2.297	0.09	1.84E-06	-0.09	1.837	0.09	6.08E-06	-0.09	6.077	0.09	6.64E-05	-0.09	66.430	0.09	5.44E-05	-0.09	54.430	0.09	6.38E-05	-0.09	63.770
0.089	2.30E-06	-0.089	2.303	0.089	1.84E-06	-0.089	1.842	0.089	6.13E-06	-0.089	6.128	0.089	6.62E-05	-0.089	66.180	0.089	5.44E-05	-0.089	54.350	0.089	6.37E-05	-0.089	63.680
0.088	2.30E-06	-0.088	2.303	0.088	1.84E-06	-0.088	1.843	0.088	6.17E-06	-0.088	6.173	0.088	6.60E-05	-0.088	65.970	0.088	5.43E-05	-0.088	54.300	0.088	6.36E-05	-0.088	63.550
0.087	2.31E-06	-0.087	2.310	0.087	1.85E-06	-0.087	1.850	0.087	6.23E-06	-0.087	6.226	0.087	6.57E-05	-0.087	65.720	0.087	5.42E-05	-0.087	54.220	0.087	6.35E-05	-0.087	63.450
0.086	2.31E-06	-0.086	2.311	0.086	1.85E-06	-0.086	1.851	0.086	6.27E-06	-0.086	6.271	0.086	6.55E-05	-0.086	65.490	0.086	5.42E-05	-0.086	54.160	0.086	6.33E-05	-0.086	63.300
0.085	2.32E-06	-0.085	2.316	0.085	1.86E-06	-0.085	1.856	0.085	6.32E-06	-0.085	6.324	0.085	6.52E-05	-0.085	65.220	0.085	5.41E-05	-0.085	54.080	0.085	6.32E-05	-0.085	63.190
0.084	2.32E-06	-0.084	2.318	0.084	1.86E-06	-0.084	1.859	0.084	6.37E-06	-0.084	6.371	0.084	6.50E-05	-0.084	64.980	0.084	5.40E-05	-0.084	54.010	0.084	6.30E-05	-0.084	63.030
0.083	2.32E-06	-0.083	2.323	0.083	1.86E-06	-0.083	1.864	0.083	6.42E-06	-0.083	6.423	0.083	6.47E-05	-0.083	64.700	0.083	5.39E-05	-0.083	53.920	0.083	6.29E-05	-0.083	62.900
0.082	2.33E-06	-0.082	2.325	0.082	1.87E-06	-0.082	1.867	0.082	6.47E-06	-0.082	6.470	0.082	6.45E-05	-0.082	64.460	0.082	5.39E-05	-0.082	53.860	0.082	6.27E-05	-0.082	62.730
0.081	2.33E-06	-0.081	2.329	0.081	1.87E-06	-0.081	1.872	0.081	6.52E-06	-0.081	6.520	0.081	6.42E-05	-0.081	64.160	0.081	5.38E-05	-0.081	53.760	0.081	6.26E-05	-0.081	62.590
0.08	2.33E-06	-0.08	2.330	0.08	1.87E-06	-0.08	1.873	0.08	6.57E-06	-0.08	6.566	0.08	6.39E-05	-0.08	63.910	0.08	5.37E-05	-0.08	53.690	0.08	6.24E-05	-0.08	62.410
0.079	2.34E-06	-0.079	2.336	0.079	1.88E-06	-0.079	1.880	0.079	6.62E-06	-0.079	6.618	0.079	6.36E-05	-0.079	63.610	0.079	5.36E-05	-0.079	53.580	0.079	6.23E-05	-0.079	62.260
0.078	2.34E-06	-0.078	2.337	0.078	1.88E-06	-0.078	1.881	0.078	6.66E-06	-0.078	6.664	0.078	6.33E-05	-0.078	63.340	0.078	5.35E-05	-0.078	53.500	0.078	6.21E-05	-0.078	62.070
0.077	2.34E-06	-0.077	2.342	0.077	1.89E-06	-0.077	1.887	0.077	6.72E-06	-0.077	6.716	0.077	6.30E-05	-0.077	63.040	0.077	5.34E-05	-0.077	53.400	0.077	6.19E-05	-0.077	61.910
0.076	2.34E-06	-0.076	2.344	0.076	1.89E-06	-0.076	1.890	0.076	6.76E-06	-0.076	6.762	0.076	6.28E-05	-0.076	62.760	0.076	5.33E-05	-0.076	53.320	0.076	6.17E-05	-0.076	61.710
0.075	2.35E-06	-0.075	2.348	0.075	1.89E-06	-0.075	1.894	0.075	6.81E-06	-0.075	6.812	0.075	6.25E-05	-0.075	62.450	0.075	5.32E-05	-0.075	53.210	0.075	6.15E-05	-0.075	61.540
0.074	2.35E-06	-0.074	2.350	0.074	1.90E-06	-0.074	1.897	0.074	6.86E-06	-0.074	6.859	0.074	6.22E-05	-0.074	62.170	0.074	5.31E-05	-0.074	53.130	0.074	6.13E-05	-0.074	61.340
0.073	2.36E-06	-0.073	2.355	0.073	1.90E-06	-0.073	1.903	0.073	6.91E-06	-0.073	6.909	0.073	6.19E-05	-0.073	61.850	0.073	5.30E-05	-0.073	53.010	0.073	6.12E-05	-0.073	61.150
0.072	2.36E-06	-0.072	2.355	0.072	1.90E-06	-0.072	1.904	0.072	6.95E-06	-0.072	6.954	0.072	6.16E-05	-0.072	61.560	0.072	5.29E-05	-0.072	52.930	0.072	6.09E-05	-0.072	60.940
0.071	2.36E-06	-0.071	2.362	0.071	1.91E-06	-0.071	1.911	0.071	7.01E-06	-0.071	7.005	0.071	6.12E-05	-0.071	61.240	0.071	5.28E-05	-0.071	52.810	0.071	6.08E-05	-0.071	60.760
0.07	2.36E-06	-0.07	2.362	0.07	1.91E-06	-0.07	1.912	0.07	7.05E-06	-0.07	7.051	0.07	6.10E-05	-0.07	60.950	0.07	5.27E-05	-0.07	52.720	0.07	6.05E-05	-0.07	60.540
0.069	2.37E-06	-0.069	2.367	0.069	1.92E-06	-0.069	1.918	0.069	7.10E-06	-0.069	7.101	0.069	6.06E-05	-0.069	60.630	0.069	5.26E-05	-0.069	52.600	0.069	6.04E-05	-0.069	60.350
0.068	2.37E-06	-0.068	2.369	0.068	1.92E-06	-0.068	1.921	0.068	7.15E-06	-0.068	7.148	0.068	6.03E-05	-0.068	60.320	0.068	5.25E-05	-0.068	52.510	0.068	6.01E-05	-0.068	60.120
0.067	2.37E-06	-0.067	2.372	0.067	1.93E-06	-0.067	1.925	0.067	7.20E-06	-0.067	7.196	0.067	6.00E-05	-0.067	59.990	0.067	5.24E-05	-0.067	52.380	0.067	5.99E-05	-0.067	59.920
0.066	2.37E-06	-0.066	2.374	0.066	1.93E-06	-0.066	1.928	0.066	7.24E-06	-0.066	7.241	0.066	5.97E-05	-0.066	59.700	0.066	5.23E-05	-0.066	52.300	0.066	5.97E-05	-0.066	59.700
0.065	2.38E-06	-0.065	2.379	0.065	1.93E-06	-0.065	1.934	0.065	7.29E-06	-0.065	7.291	0.065	5.94E-05	-0.065	59.360	0.065	5.22E-05	-0.065	52.170	0.065	5.95E-05	-0.065	59.490
0.064	2.38E-06	-0.064	2.379	0.064	1.94E-06	-0.064	1.936	0.064	7.34E-06	-0.064	7.335	0.064	5.91E-05	-0.064	59.060	0.064	5.21E-05	-0.064	52.070	0.064	5.93E-05	-0.064	59.260
0.063	2.39E-06	-0.063	2.386	0.063	1.94E-06	-0.063	1.943	0.063	7.39E-06	-0.063	7.385	0.063	5.87E-05	-0.063	58.740	0.063	5.20E-05	-0.063	51.950	0.063	5.91E-05	-0.063	59.050
0.062	2.39E-06	-0.062	2.385	0.062	1.94E-06	-0.062	1.944	0.062	7.43E-06	-0.062	7.428	0.062	5.84E-05	-0.062	58.430	0.062	5.19E-05	-0.062	51.850	0.062	5.88E-05	-0.062	58.810
0.061	2.39E-06	-0.061	2.390	0.061	1.95E-06	-0.061	1.950	0.061	7.48E-06	-0.061	7.478	0.061	5.81E-05	-0.061	58.100	0.061	5.17E-05	-0.061	51.730	0.061	5.86E-05	-0.061	58.610
0.06	2.39E-06	-0.06	2.392	0.06	1.95E-06	-0.06	1.953	0.06	7.52E-06	-0.06	7.521	0.06	5.78E-05	-0.06	57.800	0.06	5.16E-05	-0.06	51.620	0.06	5.84E-05	-0.06	58.370
0.059	2.39E-06	-0.059	2.394	0.059	1.96E-06	-0.059	1.958	0.059	7.57E-06	-0.059	7.569	0.059	5.75E-05	-0.059	57.470	0.059	5.15E-05	-0.059	51.490	0.059	5.82E-05	-0.059	58.160
0.058	2.40E-06	-0.058	2.397	0.058	1.96E-06	-0.058	1.961	0.058	7.61E-06	-0.058	7.613	0.058	5.72E-05	-0.058	57.160	0.058	5.14E-05	-0.058	51.400	0.058	5.79E-05	-0.058	57.920
0.057	2.40E-06	-0.057	2.402	0.057	1.97E-06	-0.057	1.967	0.057	7.66E-06	-0.057	7.661	0.057	5.68E-05	-0.057	56.830	0.057	5.13E-05	-0.057	51.270	0.057	5.77E-05	-0.057	57.710
0.056	2.40E-06	-0.056	2.401	0.056	1.97E-06	-0.056	1.969	0.056	7.70E-06	-0.056	7.704	0.056	5.65E-05	-0.056	56.530	0.056	5.12E-05	-0.056	51.170	0.056	5.75E-05	-0.056	57.460
0.055	2.41E-06	-0.055	2.407	0.055	1.98E-06	-0.055	1.975	0.055	7.75E-06	-0.055	7.752	0.055	5.62E-05	-0.055	56.210	0.055	5.11E-05	-0.055	51.050	0.055	5.73E-05	-0.055	57.250
0.054	2.41E-06	-0.054	2.406	0.054	1.98E-06	-0.054	1.977	0.054	7.79E-06	-0.054	7.793	0.054	5.59E-05	-0.054	55.900	0.054	5.09E-05	-0.054	50.940	0.054	5.70E-05	-0.054	57.000
0.053	2.41E-06	-0.053	2.411	0.053	1.98E-06	-0.053	1.983	0.053	7.84E-06	-0.053	7.841	0.053	5.56E-05	-0.053	55.580	0.053	5.08E-05	-0.053	50.820	0.053	5.68E-05	-0.053	56.780
0.052	2.41E-06	-0.052	2.413	0.052	1.99E-06	-0.052	1.986	0.052	7.88E-06	-0.052	7.884	0.052	5.53E-05	-0.052	55.290	0.052	5.07E-05	-0.052	50.720	0.052	5.65E-05	-0.052	56.540
0.051	2.42E-06	-0.051	2.418	0.051	1.99E-06	-0.051	1.992	0.051	7.93E-06	-0.051	7.932	0.051	5.50E-05	-0.051	54.970	0.051	5.06E-05	-0.051	50.590	0.051	5.63E-05	-0.051	56.330
0.05	2.42E-06	-0.05	2.418	0.05	2.00E-06	-0.05	1.995	0.05	7.97E-06	-0.05	7.973	0.05	5.47E-05	-0.05	54.670	0.05	5.05E-05	-0.05	50.500	0.05	5.61E-05	-0.05	56.090
0.049	2.42E-06	-0.049	2.422	0.049	2.00E-06	-0.049	1.999	0.049	8.02E-06	-0.049	8.019	0.049	5.44E-05	-0.049	54.350	0.049	5.04E-05	-0.049	50.360	0.049	5.59E-05	-0.049	55.870
0.048	2.42E-06	-0.048	2.423	0.048	2.00E-06	-0.048	2.002	0.048	8.06E-06	-0.048	8.061	0.048	5.41E-05	-0.048	54.060	0.048	5.03E-05	-0.048	50.260	0.048	5.56E-05	-0.048	55.620
0.047	2.43E-06	-0.047	2.428	0.047	2.01E-06	-0.047	2.009	0.047	8.11E-06	-0.047	8.106	0.047	5.38E-05	-0.047	53.750	0.047	5.01E-05	-0.047	50.130	0.047	5.54E-05	-0.047	55.410
0.046	2.43E-06	-0.046	2.427	0.046	2.01E-06	-0.046	2.010	0.046	8.15E-06	-0.046	8.145	0.046	5.35E-05	-0.046	53.450	0.046	5.00E-05	-0.046	50.030	0.046	5.52E-05	-0.046	55.160
0.045	2.43E-06	-0.045	2.432	0.045	2.02E-06	-0.045	2.017	0.045	8.19E-06	-0.045	8.191	0.045	5.31E-05	-0.045	53.140	0.045	4.99E-05	-0.045	49.900	0.045	5.50E-05	-0.045	54.950
0.044	2.43E-06	-0.044	2.433	0.044	2.02E-06	-0.044	2.019	0.044	8.23E-06	-0.044	8.232	0.044	5.29E-05	-0.044	52.850	0.044	4.98E-05	-0.044	49.810	0.044	5.47E-05	-0.044	54.710
0.043	2.44E-06	-0.043	2.436	0.043	2.02E-06	-0.043	2.024	0.043	8.28E-06	-0.043	8.276	0.043	5.25E-05	-0.043	52.540	0.043	4.97E-05	-0.043	49.680	0.043	5.45E-05	-0.043	54.500
0.042	2.44E-06	-0.042	2.438	0.042	2.03E-06	-0.042	2.028	0.042	8.32E-06	-0.042	8.316	0.042	5.23E-05	-0.042	52.260	0.042	4.96E-05	-0.042	49.580	0.042	5.43E-05	-0.042	54.260
0.041	2.44E-06	-0.041	2.441	0.041	2.03E-06	-0.041	2.033	0.041	8.36E-06	-0.041	8.360	0.041	5.20E-05	-0.041	51.950	0.041	4.95E-05	-0.041	49.450	0.041	5.41E-05	-0.041	54.050
0.04	2.44E-06	-0.04	2.442	0.04	2.04E-06	-0.04	2.036	0.04	8.40E-06	-0.04	8.398	0.04	5.17E-05	-0.04	51.680	0.04	4.94E-05	-0.04	49.350	0.04	5.38E-05	-0.04	53.810
0.039	2.45E-06	-0.039	2.447	0.039	2.04E-06	-0.039	2.043	0.039	8.44E-06	-0.039	8.442	0.039	5.14E-05	-0.039	51.380	0.039	4.92E-05	-0.039	49.230	0.039	5.36E-05	-0.039	53.600
0.038	2.45E-06	-0.038	2.446	0.038	2.04E-06	-0.038	2.044	0.038	8.48E-06	-0.038	8.479	0.038	5.11E-05	-0.038	51.110	0.038	4.91E-05	-0.038	49.130	0.038	5.34E-05	-0.038	53.360
0.037	2.45E-06	-0.037	2.450	0.037	2.05E-06	-0.037	2.051	0.037	8.52E-06	-0.037	8.522	0.037	5.08E-05	-0.037	50.810	0.037	4.90E-05	-0.037	49.010	0.037	5.32E-05	-0.037	53.160
0.036	2.45E-06	-0.036	2.452	0.036	2.05E-06	-0.036	2.053	0.036	8.56E-06	-0.036	8.560	0.036	5.05E-05	-0.036	50.540	0.036	4.89E-05	-0.036	48.910	0.036	5.29E-05	-0.036	52.920
0.035	2.45E-06	-0.035	2.454	0.035	2.06E-06	-0.035	2.059	0.035	8.60E-06	-0.035	8.601	0.035	5.02E-05	-0.035	50.240	0.035	4.88E-05	-0.035	48.780	0.035	5.27E-05	-0.035	52.710
0.034	2.46E-06	-0.034	2.455	0.034	2.06E-06	-0.034	2.062	0.034	8.64E-06	-0.034	8.639	0.034	5.00E-05	-0.034	49.990	0.034	4.87E-05	-0.034	48.690	0.034	5.25E-05	-0.034	52.480
0.033	2.46E-06	-0.033	2.459	0.033	2.07E-06	-0.033	2.067	0.033	8.68E-06	-0.033	8.680	0.033	4.97E-05	-0.033	49.690	0.033	4.86E-05	-0.033	48.560	0.033	5.23E-05	-0.033	52.280
0.032	2.46E-06	-0.032	2.459	0.032	2.07E-06	-0.032	2.070	0.032	8.72E-06	-0.032	8.717	0.032	4.94E-05	-0.032	49.440	0.032	4.85E-05	-0.032	48.470	0.032	5.21E-05	-0.032	52.050
0.031	2.46E-06	-0.031	2.464	0.031	2.08E-06	-0.031	2.077	0.031	8.76E-06	-0.031	8.758	0.031	4.92E-05	-0.031	49.160	0.031	4.84E-05	-0.031	48.360	0.031	5.19E-05	-0.031	51.860
0.03	2.46E-06	-0.03	2.463	0.03	2.08E-06	-0.03	2.078	0.03	8.79E-06	-0.03	8.792	0.03	4.89E-05	-0.03	48.900	0.03	4.83E-05	-0.03	48.260	0.03	5.16E-05	-0.03	51.620
0.029	2.47E-06	-0.029	2.468	0.029	2.09E-06	-0.029	2.085	0.029	8.83E-06	-0.029	8.833	0.029	4.86E-05	-0.029	48.630	0.029	4.81E-05	-0.029	48.140	0.029	5.14E-05	-0.029	51.430
0.028	2.47E-06	-0.028	2.469	0.028	2.09E-06	-0.028	2.088	0.028	8.87E-06	-0.028	8.868	0.028	4.84E-05	-0.028	48.380	0.028	4.81E-05	-0.028	48.050	0.028	5.12E-05	-0.028	51.200
0.027	2.47E-06	-0.027	2.471	0.027	2.09E-06	-0.027	2.093	0.027	8.91E-06	-0.027	8.906	0.027	4.81E-05	-0.027	48.110	0.027	4.79E-05	-0.027	47.930	0.027	5.10E-05	-0.027	51.010
0.026	2.47E-06	-0.026	2.472	0.026	2.10E-06	-0.026	2.096	0.026	8.94E-06	-0.026	8.941	0.026	4.79E-05	-0.026	47.870	0.026	4.79E-05	-0.026	47.850	0.026	5.08E-05	-0.026	50.790
0.025	2.48E-06	-0.025	2.476	0.025	2.10E-06	-0.025	2.103	0.025	8.98E-06	-0.025	8.980	0.025	4.76E-05	-0.025	47.600	0.025	4.77E-05	-0.025	47.730	0.025	5.06E-05	-0.025	50.600
0.024	2.48E-06	-0.024	2.476	0.024	2.10E-06	-0.024	2.104	0.024	9.01E-06	-0.024	9.012	0.024	4.74E-05	-0.024	47.370	0.024	4.76E-05	-0.024	47.640	0.024	5.04E-05	-0.024	50.380
0.023	2.48E-06	-0.023	2.481	0.023	2.11E-06	-0.023	2.111	0.023	9.05E-06	-0.023	9.051	0.023	4.71E-05	-0.023	47.110	0.023	4.75E-05	-0.023	47.520	0.023	5.02E-05	-0.023	50.190
0.022	2.48E-06	-0.022	2.480	0.022	2.11E-06	-0.022	2.113	0.022	9.08E-06	-0.022	9.082	0.022	4.69E-05	-0.022	46.880	0.022	4.74E-05	-0.022	47.430	0.022	5.00E-05	-0.022	49.980
0.021	2.48E-06	-0.021	2.484	0.021	2.12E-06	-0.021	2.119	0.021	9.12E-06	-0.021	9.119	0.021	4.66E-05	-0.021	46.620	0.021	4.73E-05	-0.021	47.320	0.021	4.98E-05	-0.021	49.800
0.02	2.49E-06	-0.02	2.485	0.02	2.12E-06	-0.02	2.122	0.02	9.15E-06	-0.02	9.151	0.02	4.64E-05	-0.02	46.400	0.02	4.72E-05	-0.02	47.230	0.02	4.96E-05	-0.02	49.580
0.019	2.49E-06	-0.019	2.489	0.019	2.13E-06	-0.019	2.128	0.019	9.19E-06	-0.019	9.187	0.019	4.62E-05	-0.019	46.150	0.019	4.71E-05	-0.019	47.120	0.019	4.94E-05	-0.019	49.400
0.018	2.49E-06	-0.018	2.489	0.018	2.13E-06	-0.018	2.131	0.018	9.22E-06	-0.018	9.219	0.018	4.59E-05	-0.018	45.930	0.018	4.70E-05	-0.018	47.040	0.018	4.92E-05	-0.018	49.200
0.017	2.49E-06	-0.017	2.492	0.017	2.14E-06	-0.017	2.137	0.017	9.25E-06	-0.017	9.253	0.017	4.57E-05	-0.017	45.680	0.017	4.69E-05	-0.017	46.920	0.017	4.90E-05	-0.017	49.020
0.016	2.49E-06	-0.016	2.492	0.016	2.14E-06	-0.016	2.139	0.016	9.28E-06	-0.016	9.283	0.016	4.55E-05	-0.016	45.460	0.016	4.68E-05	-0.016	46.840	0.016	4.88E-05	-0.016	48.810
0.015	2.50E-06	-0.015	2.497	0.015	2.15E-06	-0.015	2.146	0.015	9.32E-06	-0.015	9.318	0.015	4.52E-05	-0.015	45.230	0.015	4.67E-05	-0.015	46.740	0.015	4.86E-05	-0.015	48.640
0.014	2.50E-06	-0.014	2.496	0.014	2.15E-06	-0.014	2.147	0.014	9.35E-06	-0.014	9.347	0.014	4.50E-05	-0.014	45.020	0.014	4.67E-05	-0.014	46.650	0.014	4.84E-05	-0.014	48.430
0.013	2.50E-06	-0.013	2.500	0.013	2.15E-06	-0.013	2.154	0.013	9.38E-06	-0.013	9.381	0.013	4.48E-05	-0.013	44.790	0.013	4.66E-05	-0.013	46.550	0.013	4.83E-05	-0.013	48.270
0.012	2.50E-06	-0.012	2.501	0.012	2.16E-06	-0.012	2.157	0.012	9.41E-06	-0.012	9.410	0.012	4.46E-05	-0.012	44.580	0.012	4.65E-05	-0.012	46.460	0.012	4.81E-05	-0.012	48.070
0.011	2.50E-06	-0.011	2.504	0.011	2.16E-06	-0.011	2.161	0.011	9.44E-06	-0.011	9.442	0.011	4.44E-05	-0.011	44.350	0.011	4.64E-05	-0.011	46.360	0.011	4.79E-05	-0.011	47.900
0.01	2.51E-06	-0.01	2.505	0.01	2.17E-06	-0.01	2.165	0.01	9.47E-06	-0.01	9.471	0.01	4.42E-05	-0.01	44.150	0.01	4.63E-05	-0.01	46.290	0.01	4.77E-05	-0.01	47.710
0.009	2.51E-06	-0.009	2.508	0.009	2.17E-06	-0.009	2.171	0.009	9.50E-06	-0.009	9.502	0.009	4.39E-05	-0.009	43.930	0.009	4.62E-05	-0.009	46.180	0.009	4.75E-05	-0.009	47.540
0.008	2.51E-06	-0.008	2.508	0.008	2.17E-06	-0.008	2.173	0.008	9.53E-06	-0.008	9.529	0.008	4.37E-05	-0.008	43.730	0.008	4.61E-05	-0.008	46.110	0.008	4.74E-05	-0.008	47.350
0.007	2.51E-06	-0.007	2.513	0.007	2.18E-06	-0.007	2.180	0.007	9.56E-06	-0.007	9.562	0.007	4.35E-05	-0.007	43.520	0.007	4.60E-05	-0.007	46.010	0.007	4.72E-05	-0.007	47.190
0.006	2.51E-06	-0.006	2.512	0.006	2.18E-06	-0.006	2.182	0.006	9.59E-06	-0.006	9.586	0.006	4.33E-05	-0.006	43.330	0.006	4.59E-05	-0.006	45.930	0.006	4.70E-05	-0.006	47.010
0.005	2.52E-06	-0.005	2.516	0.005	2.19E-06	-0.005	2.188	0.005	9.62E-06	-0.005	9.617	0.005	4.31E-05	-0.005	43.110	0.005	4.58E-05	-0.005	45.830	0.005	4.69E-05	-0.005	46.850
0.004	2.52E-06	-0.004	2.517	0.004	2.19E-06	-0.004	2.191	0.004	9.64E-06	-0.004	9.643	0.004	4.29E-05	-0.004	42.930	0.004	4.58E-05	-0.004	45.760	0.004	4.67E-05	-0.004	46.670
0.003	2.52E-06	-0.003	2.519	0.003	2.20E-06	-0.003	2.196	0.003	9.67E-06	-0.003	9.671	0.003	4.27E-05	-0.003	42.720	0.003	4.57E-05	-0.003	45.660	0.003	4.65E-05	-0.003	46.510
0.002	2.52E-06	-0.002	2.520	0.002	2.20E-06	-0.002	2.199	0.002	9.70E-06	-0.002	9.695	0.002	4.25E-05	-0.002	42.540	0.002	4.56E-05	-0.002	45.590	0.002	4.63E-05	-0.002	46.340
0.001	2.52E-06	-0.001	2.524	0.001	2.20E-06	-0.001	2.204	0.001	9.73E-06	-0.001	9.725	0.001	4.23E-05	-0.001	42.330	0.001	4.55E-05	-0.001	45.490	0.001	4.62E-05	-0.001	46.190
0	2.53E-06	0	2.529	0	2.21E-06	0	2.211	0	9.75E-06	0	9.752	0	4.22E-05	0	42.180	0	4.55E-05	0	45.450	0	4.60E-05	0	46.030
-0.001	2.53E-06	0.001	2.532	-0.001	2.22E-06	0.001	2.216	-0.001	9.78E-06	0.001	9.781	-0.001	4.20E-05	0.001	41.990	-0.001	4.54E-05	0.001	45.380	-0.001	4.59E-05	0.001	45.890
-0.002	2.53E-06	0.002	2.529	-0.002	2.22E-06	0.002	2.216	-0.002	9.80E-06	0.002	9.801	-0.002	4.18E-05	0.002	41.800	-0.002	4.53E-05	0.002	45.290	-0.002	4.57E-05	0.002	45.700
-0.003	2.53E-06	0.003	2.533	-0.003	2.22E-06	0.003	2.222	-0.003	9.83E-06	0.003	9.828	-0.003	4.16E-05	0.003	41.610	-0.003	4.52E-05	0.003	45.200	-0.003	4.56E-05	0.003	45.560
-0.004	2.53E-06	0.004	2.534	-0.004	2.23E-06	0.004	2.225	-0.004	9.85E-06	0.004	9.849	-0.004	4.14E-05	0.004	41.440	-0.004	4.51E-05	0.004	45.130	-0.004	4.54E-05	0.004	45.390
-0.005	2.54E-06	0.005	2.535	-0.005	2.23E-06	0.005	2.229	-0.005	9.87E-06	0.005	9.874	-0.005	4.13E-05	0.005	41.250	-0.005	4.50E-05	0.005	45.030	-0.005	4.53E-05	0.005	45.250
-0.006	2.54E-06	0.006	2.537	-0.006	2.23E-06	0.006	2.233	-0.006	9.90E-06	0.006	9.896	-0.006	4.11E-05	0.006	41.090	-0.006	4.50E-05	0.006	44.970	-0.006	4.51E-05	0.006	45.080
-0.007	2.54E-06	0.007	2.541	-0.007	2.24E-06	0.007	2.239	-0.007	9.92E-06	0.007	9.921	-0.007	4.09E-05	0.007	40.900	-0.007	4.49E-05	0.007	44.880	-0.007	4.49E-05	0.007	44.940
-0.008	2.54E-06	0.008	2.540	-0.008	2.24E-06	0.008	2.241	-0.008	9.94E-06	0.008	9.940	-0.008	4.07E-05	0.008	40.740	-0.008	4.48E-05	0.008	44.820	-0.008	4.48E-05	0.008	44.780
-0.009	2.55E-06	0.009	2.545	-0.009	2.25E-06	0.009	2.247	-0.009	9.97E-06	0.009	9.965	-0.009	4.06E-05	0.009	40.570	-0.009	4.47E-05	0.009	44.730	-0.009	4.47E-05	0.009	44.650
-0.01	2.54E-06	0.01	2.544	-0.01	2.25E-06	0.01	2.248	-0.01	9.98E-06	0.01	9.982	-0.01	4.04E-05	0.01	40.410	-0.01	4.47E-05	0.01	44.670	-0.01	4.45E-05	0.01	44.480
-0.011	2.55E-06	0.011	2.548	-0.011	2.25E-06	0.011	2.254	-0.011	1.00E-05	0.011	10.010	-0.011	4.02E-05	0.011	40.240	-0.011	4.46E-05	0.011	44.590	-0.011	4.44E-05	0.011	44.360
-0.012	2.55E-06	0.012	2.549	-0.012	2.26E-06	0.012	2.257	-0.012	1.00E-05	0.012	10.020	-0.012	4.01E-05	0.012	40.090	-0.012	4.45E-05	0.012	44.530	-0.012	4.42E-05	0.012	44.200
-0.013	2.55E-06	0.013	2.551	-0.013	2.26E-06	0.013	2.262	-0.013	1.01E-05	0.013	10.050	-0.013	3.99E-05	0.013	39.920	-0.013	4.45E-05	0.013	44.450	-0.013	4.41E-05	0.013	44.070
-0.014	2.55E-06	0.014	2.552	-0.014	2.27E-06	0.014	2.266	-0.014	1.01E-05	0.014	10.060	-0.014	3.98E-05	0.014	39.780	-0.014	4.44E-05	0.014	44.400	-0.014	4.39E-05	0.014	43.920
-0.015	2.56E-06	0.015	2.556	-0.015	2.27E-06	0.015	2.270	-0.015	1.01E-05	0.015	10.080	-0.015	3.96E-05	0.015	39.610	-0.015	4.43E-05	0.015	44.320	-0.015	4.38E-05	0.015	43.790
-0.016	2.56E-06	0.016	2.556	-0.016	2.27E-06	0.016	2.273	-0.016	1.01E-05	0.016	10.100	-0.016	3.95E-05	0.016	39.480	-0.016	4.43E-05	0.016	44.260	-0.016	4.36E-05	0.016	43.640
-0.017	2.56E-06	0.017	2.561	-0.017	2.28E-06	0.017	2.279	-0.017	1.01E-05	0.017	10.120	-0.017	3.93E-05	0.017	39.320	-0.017	4.42E-05	0.017	44.190	-0.017	4.35E-05	0.017	43.520
-0.018	2.56E-06	0.018	2.559	-0.018	2.28E-06	0.018	2.280	-0.018	1.01E-05	0.018	10.140	-0.018	3.92E-05	0.018	39.180	-0.018	4.41E-05	0.018	44.130	-0.018	4.34E-05	0.018	43.370
-0.019	2.56E-06	0.019	2.564	-0.019	2.29E-06	0.019	2.287	-0.019	1.02E-05	0.019	10.160	-0.019	3.90E-05	0.019	39.030	-0.019	4.41E-05	0.019	44.070	-0.019	4.33E-05	0.019	43.260
-0.02	2.57E-06	0.02	2.565	-0.02	2.29E-06	0.02	2.289	-0.02	1.02E-05	0.02	10.170	-0.02	3.89E-05	0.02	38.900	-0.02	4.40E-05	0.02	44.020	-0.02	4.31E-05	0.02	43.120
-0.021	2.57E-06	0.021	2.567	-0.021	2.29E-06	0.021	2.294	-0.021	1.02E-05	0.021	10.190	-0.021	3.87E-05	0.021	38.740	-0.021	4.39E-05	0.021	43.940	-0.021	4.30E-05	0.021	43.000
-0.022	2.57E-06	0.022	2.568	-0.022	2.30E-06	0.022	2.297	-0.022	1.02E-05	0.022	10.200	-0.022	3.86E-05	0.022	38.620	-0.022	4.39E-05	0.022	43.900	-0.022	4.29E-05	0.022	42.860
-0.023	2.57E-06	0.023	2.572	-0.023	2.30E-06	0.023	2.302	-0.023	1.02E-05	0.023	10.220	-0.023	3.85E-05	0.023	38.470	-0.023	4.38E-05	0.023	43.820	-0.023	4.28E-05	0.023	42.750
-0.024	2.57E-06	0.024	2.571	-0.024	2.30E-06	0.024	2.304	-0.024	1.02E-05	0.024	10.230	-0.024	3.83E-05	0.024	38.340	-0.024	4.38E-05	0.024	43.780	-0.024	4.26E-05	0.024	42.610
-0.025	2.58E-06	0.025	2.577	-0.025	2.31E-06	0.025	2.310	-0.025	1.03E-05	0.025	10.250	-0.025	3.82E-05	0.025	38.200	-0.025	4.37E-05	0.025	43.710	-0.025	4.25E-05	0.025	42.500
-0.026	2.58E-06	0.026	2.576	-0.026	2.31E-06	0.026	2.312	-0.026	1.03E-05	0.026	10.260	-0.026	3.81E-05	0.026	38.080	-0.026	4.37E-05	0.026	43.670	-0.026	4.24E-05	0.026	42.370
-0.027	2.58E-06	0.027	2.580	-0.027	2.32E-06	0.027	2.317	-0.027	1.03E-05	0.027	10.280	-0.027	3.79E-05	0.027	37.940	-0.027	4.36E-05	0.027	43.610	-0.027	4.23E-05	0.027	42.260
-0.028	2.58E-06	0.028	2.581	-0.028	2.32E-06	0.028	2.320	-0.028	1.03E-05	0.028	10.290	-0.028	3.78E-05	0.028	37.830	-0.028	4.36E-05	0.028	43.570	-0.028	4.21E-05	0.028	42.130
-0.029	2.58E-06	0.029	2.584	-0.029	2.33E-06	0.029	2.325	-0.029	1.03E-05	0.029	10.310	-0.029	3.77E-05	0.029	37.690	-0.029	4.35E-05	0.029	43.510	-0.029	4.20E-05	0.029	42.020
-0.03	2.58E-06	0.03	2.584	-0.03	2.33E-06	0.03	2.327	-0.03	1.03E-05	0.03	10.320	-0.03	3.76E-05	0.03	37.580	-0.03	4.35E-05	0.03	43.480	-0.03	4.19E-05	0.03	41.890
-0.031	2.59E-06	0.031	2.588	-0.031	2.33E-06	0.031	2.332	-0.031	1.03E-05	0.031	10.330	-0.031	3.74E-05	0.031	37.440	-0.031	4.34E-05	0.031	43.410	-0.031	4.18E-05	0.031	41.790
-0.032	2.59E-06	0.032	2.589	-0.032	2.33E-06	0.032	2.334	-0.032	1.03E-05	0.032	10.340	-0.032	3.73E-05	0.032	37.340	-0.032	4.34E-05	0.032	43.380	-0.032	4.17E-05	0.032	41.670
-0.033	2.59E-06	0.033	2.593	-0.033	2.34E-06	0.033	2.340	-0.033	1.04E-05	0.033	10.360	-0.033	3.72E-05	0.033	37.220	-0.033	4.33E-05	0.033	43.320	-0.033	4.16E-05	0.033	41.580
-0.034	2.59E-06	0.034	2.592	-0.034	2.34E-06	0.034	2.341	-0.034	1.04E-05	0.034	10.360	-0.034	3.71E-05	0.034	37.120	-0.034	4.33E-05	0.034	43.290	-0.034	4.15E-05	0.034	41.450
-0.035	2.60E-06	0.035	2.596	-0.035	2.35E-06	0.035	2.347	-0.035	1.04E-05	0.035	10.380	-0.035	3.70E-05	0.035	37.000	-0.035	4.32E-05	0.035	43.230	-0.035	4.14E-05	0.035	41.360
-0.036	2.60E-06	0.036	2.597	-0.036	2.35E-06	0.036	2.349	-0.036	1.04E-05	0.036	10.390	-0.036	3.69E-05	0.036	36.900	-0.036	4.32E-05	0.036	43.200	-0.036	4.12E-05	0.036	41.230
-0.037	2.60E-06	0.037	2.599	-0.037	2.35E-06	0.037	2.353	-0.037	1.04E-05	0.037	10.400	-0.037	3.68E-05	0.037	36.780	-0.037	4.32E-05	0.037	43.150	-0.037	4.11E-05	0.037	41.140
-0.038	2.60E-06	0.038	2.601	-0.038	2.36E-06	0.038	2.357	-0.038	1.04E-05	0.038	10.400	-0.038	3.67E-05	0.038	36.690	-0.038	4.31E-05	0.038	43.120	-0.038	4.10E-05	0.038	41.020
-0.039	2.61E-06	0.039	2.605	-0.039	2.36E-06	0.039	2.361	-0.039	1.04E-05	0.039	10.420	-0.039	3.66E-05	0.039	36.570	-0.039	4.31E-05	0.039	43.070	-0.039	4.09E-05	0.039	40.930
-0.04	2.60E-06	0.04	2.604	-0.04	2.36E-06	0.04	2.363	-0.04	1.04E-05	0.04	10.420	-0.04	3.65E-05	0.04	36.480	-0.04	4.31E-05	0.04	43.050	-0.04	4.08E-05	0.04	40.810
-0.041	2.61E-06	0.041	2.610	-0.041	2.37E-06	0.041	2.369	-0.041	1.04E-05	0.041	10.430	-0.041	3.64E-05	0.041	36.370	-0.041	4.30E-05	0.041	43.000	-0.041	4.07E-05	0.041	40.730
-0.042	2.61E-06	0.042	2.609	-0.042	2.37E-06	0.042	2.370	-0.042	1.04E-05	0.042	10.440	-0.042	3.63E-05	0.042	36.280	-0.042	4.30E-05	0.042	42.980	-0.042	4.06E-05	0.042	40.610
-0.043	2.61E-06	0.043	2.613	-0.043	2.38E-06	0.043	2.375	-0.043	1.05E-05	0.043	10.450	-0.043	3.62E-05	0.043	36.180	-0.043	4.29E-05	0.043	42.940	-0.043	4.05E-05	0.043	40.530
-0.044	2.62E-06	0.044	2.615	-0.044	2.38E-06	0.044	2.378	-0.044	1.05E-05	0.044	10.450	-0.044	3.61E-05	0.044	36.090	-0.044	4.29E-05	0.044	42.910	-0.044	4.04E-05	0.044	40.420
-0.045	2.62E-06	0.045	2.617	-0.045	2.38E-06	0.045	2.383	-0.045	1.05E-05	0.045	10.460	-0.045	3.60E-05	0.045	35.990	-0.045	4.29E-05	0.045	42.880	-0.045	4.03E-05	0.045	40.340
-0.046	2.62E-06	0.046	2.619	-0.046	2.39E-06	0.046	2.385	-0.046	1.05E-05	0.046	10.470	-0.046	3.59E-05	0.046	35.910	-0.046	4.29E-05	0.046	42.860	-0.046	4.02E-05	0.046	40.230
-0.047	2.62E-06	0.047	2.623	-0.047	2.39E-06	0.047	2.389	-0.047	1.05E-05	0.047	10.480	-0.047	3.58E-05	0.047	35.810	-0.047	4.28E-05	0.047	42.810	-0.047	4.02E-05	0.047	40.150
-0.048	2.62E-06	0.048	2.623	-0.048	2.39E-06	0.048	2.391	-0.048	1.05E-05	0.048	10.480	-0.048	3.57E-05	0.048	35.730	-0.048	4.28E-05	0.048	42.790	-0.048	4.00E-05	0.048	40.040
-0.049	2.63E-06	0.049	2.628	-0.049	2.40E-06	0.049	2.397	-0.049	1.05E-05	0.049	10.490	-0.049	3.56E-05	0.049	35.640	-0.049	4.28E-05	0.049	42.760	-0.049	4.00E-05	0.049	39.970
-0.05	2.63E-06	0.05	2.628	-0.05	2.40E-06	0.05	2.398	-0.05	1.05E-05	0.05	10.490	-0.05	3.56E-05	0.05	35.560	-0.05	4.27E-05	0.05	42.740	-0.05	3.99E-05	0.05	39.860
-0.051	2.63E-06	0.051	2.633	-0.051	2.40E-06	0.051	2.404	-0.051	1.05E-05	0.051	10.500	-0.051	3.55E-05	0.051	35.480	-0.051	4.27E-05	0.051	42.710	-0.051	3.98E-05	0.051	39.790
-0.052	2.63E-06	0.052	2.634	-0.052	2.41E-06	0.052	2.407	-0.052	1.05E-05	0.052	10.500	-0.052	3.54E-05	0.052	35.410	-0.052	4.27E-05	0.052	42.700	-0.052	3.97E-05	0.052	39.690
-0.053	2.64E-06	0.053	2.637	-0.053	2.41E-06	0.053	2.410	-0.053	1.05E-05	0.053	10.510	-0.053	3.53E-05	0.053	35.310	-0.053	4.27E-05	0.053	42.660	-0.053	3.96E-05	0.053	39.610
-0.054	2.64E-06	0.054	2.639	-0.054	2.41E-06	0.054	2.413	-0.054	1.05E-05	0.054	10.510	-0.054	3.52E-05	0.054	35.240	-0.054	4.27E-05	0.054	42.650	-0.054	3.95E-05	0.054	39.520
-0.055	2.64E-06	0.055	2.642	-0.055	2.42E-06	0.055	2.417	-0.055	1.05E-05	0.055	10.510	-0.055	3.52E-05	0.055	35.150	-0.055	4.26E-05	0.055	42.610	-0.055	3.94E-05	0.055	39.440
-0.056	2.64E-06	0.056	2.643	-0.056	2.42E-06	0.056	2.418	-0.056	1.05E-05	0.056	10.510	-0.056	3.51E-05	0.056	35.090	-0.056	4.26E-05	0.056	42.610	-0.056	3.93E-05	0.056	39.340
-0.057	2.65E-06	0.057	2.647	-0.057	2.42E-06	0.057	2.424	-0.057	1.05E-05	0.057	10.520	-0.057	3.50E-05	0.057	35.010	-0.057	4.26E-05	0.057	42.580	-0.057	3.93E-05	0.057	39.270
-0.058	2.65E-06	0.058	2.648	-0.058	2.43E-06	0.058	2.425	-0.058	1.05E-05	0.058	10.520	-0.058	3.50E-05	0.058	34.950	-0.058	4.26E-05	0.058	42.560	-0.058	3.92E-05	0.058	39.170
-0.059	2.65E-06	0.059	2.652	-0.059	2.43E-06	0.059	2.430	-0.059	1.05E-05	0.059	10.520	-0.059	3.49E-05	0.059	34.870	-0.059	4.25E-05	0.059	42.530	-0.059	3.91E-05	0.059	39.110
-0.06	2.65E-06	0.06	2.654	-0.06	2.43E-06	0.06	2.432	-0.06	1.05E-05	0.06	10.520	-0.06	3.48E-05	0.06	34.810	-0.06	4.25E-05	0.06	42.520	-0.06	3.90E-05	0.06	39.010
-0.061	2.66E-06	0.061	2.656	-0.061	2.44E-06	0.061	2.436	-0.061	1.05E-05	0.061	10.530	-0.061	3.47E-05	0.061	34.720	-0.061	4.25E-05	0.061	42.490	-0.061	3.89E-05	0.061	38.940
-0.062	2.66E-06	0.062	2.658	-0.062	2.44E-06	0.062	2.438	-0.062	1.05E-05	0.062	10.530	-0.062	3.47E-05	0.062	34.660	-0.062	4.25E-05	0.062	42.480	-0.062	3.89E-05	0.062	38.850
-0.063	2.66E-06	0.063	2.662	-0.063	2.44E-06	0.063	2.442	-0.063	1.05E-05	0.063	10.530	-0.063	3.46E-05	0.063	34.580	-0.063	4.25E-05	0.063	42.450	-0.063	3.88E-05	0.063	38.780
-0.064	2.66E-06	0.064	2.663	-0.064	2.44E-06	0.064	2.444	-0.064	1.05E-05	0.064	10.530	-0.064	3.45E-05	0.064	34.520	-0.064	4.24E-05	0.064	42.440	-0.064	3.87E-05	0.064	38.690
-0.065	2.67E-06	0.065	2.668	-0.065	2.45E-06	0.065	2.449	-0.065	1.05E-05	0.065	10.530	-0.065	3.45E-05	0.065	34.450	-0.065	4.24E-05	0.065	42.410	-0.065	3.86E-05	0.065	38.630
-0.066	2.67E-06	0.066	2.668	-0.066	2.45E-06	0.066	2.449	-0.066	1.05E-05	0.066	10.530	-0.066	3.44E-05	0.066	34.380	-0.066	4.24E-05	0.066	42.390	-0.066	3.85E-05	0.066	38.540
-0.067	2.67E-06	0.067	2.672	-0.067	2.46E-06	0.067	2.455	-0.067	1.05E-05	0.067	10.530	-0.067	3.43E-05	0.067	34.310	-0.067	4.24E-05	0.067	42.360	-0.067	3.85E-05	0.067	38.480
-0.068	2.67E-06	0.068	2.674	-0.068	2.46E-06	0.068	2.457	-0.068	1.05E-05	0.068	10.530	-0.068	3.43E-05	0.068	34.260	-0.068	4.24E-05	0.068	42.350	-0.068	3.84E-05	0.068	38.390
-0.069	2.68E-06	0.069	2.677	-0.069	2.46E-06	0.069	2.460	-0.069	1.05E-05	0.069	10.530	-0.069	3.42E-05	0.069	34.180	-0.069	4.23E-05	0.069	42.320	-0.069	3.83E-05	0.069	38.320
-0.07	2.68E-06	0.07	2.679	-0.07	2.46E-06	0.07	2.463	-0.07	1.05E-05	0.07	10.530	-0.07	3.41E-05	0.07	34.130	-0.07	4.23E-05	0.07	42.320	-0.07	3.82E-05	0.07	38.240
-0.071	2.68E-06	0.071	2.684	-0.071	2.47E-06	0.071	2.467	-0.071	1.05E-05	0.071	10.530	-0.071	3.41E-05	0.071	34.050	-0.071	4.23E-05	0.071	42.280	-0.071	3.82E-05	0.071	38.180
-0.072	2.68E-06	0.072	2.684	-0.072	2.47E-06	0.072	2.467	-0.072	1.05E-05	0.072	10.520	-0.072	3.40E-05	0.072	34.000	-0.072	4.23E-05	0.072	42.270	-0.072	3.81E-05	0.072	38.090
-0.073	2.69E-06	0.073	2.689	-0.073	2.47E-06	0.073	2.472	-0.073	1.05E-05	0.073	10.530	-0.073	3.39E-05	0.073	33.920	-0.073	4.22E-05	0.073	42.230	-0.073	3.80E-05	0.073	38.030
-0.074	2.69E-06	0.074	2.690	-0.074	2.47E-06	0.074	2.474	-0.074	1.05E-05	0.074	10.520	-0.074	3.39E-05	0.074	33.860	-0.074	4.22E-05	0.074	42.220	-0.074	3.80E-05	0.074	37.950
-0.075	2.69E-06	0.075	2.694	-0.075	2.48E-06	0.075	2.478	-0.075	1.05E-05	0.075	10.520	-0.075	3.38E-05	0.075	33.790	-0.075	4.22E-05	0.075	42.180	-0.075	3.79E-05	0.075	37.890
-0.076	2.70E-06	0.076	2.696	-0.076	2.48E-06	0.076	2.480	-0.076	1.05E-05	0.076	10.520	-0.076	3.37E-05	0.076	33.740	-0.076	4.22E-05	0.076	42.160	-0.076	3.78E-05	0.076	37.810
-0.077	2.70E-06	0.077	2.699	-0.077	2.48E-06	0.077	2.484	-0.077	1.05E-05	0.077	10.520	-0.077	3.37E-05	0.077	33.660	-0.077	4.21E-05	0.077	42.130	-0.077	3.78E-05	0.077	37.750
-0.078	2.70E-06	0.078	2.701	-0.078	2.49E-06	0.078	2.485	-0.078	1.05E-05	0.078	10.510	-0.078	3.36E-05	0.078	33.610	-0.078	4.21E-05	0.078	42.110	-0.078	3.77E-05	0.078	37.670
-0.079	2.71E-06	0.079	2.705	-0.079	2.49E-06	0.079	2.490	-0.079	1.05E-05	0.079	10.510	-0.079	3.35E-05	0.079	33.530	-0.079	4.21E-05	0.079	42.070	-0.079	3.76E-05	0.079	37.610
-0.08	2.71E-06	0.08	2.707	-0.08	2.49E-06	0.08	2.490	-0.08	1.05E-05	0.08	10.510	-0.08	3.35E-05	0.08	33.480	-0.08	4.21E-05	0.08	42.060	-0.08	3.75E-05	0.08	37.530
-0.081	2.71E-06	0.081	2.712	-0.081	2.50E-06	0.081	2.496	-0.081	1.05E-05	0.081	10.510	-0.081	3.34E-05	0.081	33.400	-0.081	4.20E-05	0.081	42.020	-0.081	3.75E-05	0.081	37.470
-0.082	2.71E-06	0.082	2.712	-0.082	2.50E-06	0.082	2.496	-0.082	1.05E-05	0.082	10.500	-0.082	3.33E-05	0.082	33.340	-0.082	4.20E-05	0.082	41.990	-0.082	3.74E-05	0.082	37.390
-0.083	2.72E-06	0.083	2.717	-0.083	2.50E-06	0.083	2.501	-0.083	1.05E-05	0.083	10.500	-0.083	3.33E-05	0.083	33.270	-0.083	4.20E-05	0.083	41.950	-0.083	3.73E-05	0.083	37.330
-0.084	2.72E-06	0.084	2.719	-0.084	2.50E-06	0.084	2.502	-0.084	1.05E-05	0.084	10.490	-0.084	3.32E-05	0.084	33.220	-0.084	4.19E-05	0.084	41.930	-0.084	3.73E-05	0.084	37.250
-0.085	2.72E-06	0.085	2.723	-0.085	2.51E-06	0.085	2.506	-0.085	1.05E-05	0.085	10.490	-0.085	3.32E-05	0.085	33.150	-0.085	4.19E-05	0.085	41.880	-0.085	3.72E-05	0.085	37.190
-0.086	2.73E-06	0.086	2.725	-0.086	2.51E-06	0.086	2.507	-0.086	1.05E-05	0.086	10.490	-0.086	3.31E-05	0.086	33.090	-0.086	4.19E-05	0.086	41.860	-0.086	3.71E-05	0.086	37.110
-0.087	2.73E-06	0.087	2.729	-0.087	2.51E-06	0.087	2.511	-0.087	1.05E-05	0.087	10.480	-0.087	3.30E-05	0.087	33.010	-0.087	4.18E-05	0.087	41.810	-0.087	3.71E-05	0.087	37.060
-0.088	2.73E-06	0.088	2.730	-0.088	2.51E-06	0.088	2.512	-0.088	1.05E-05	0.088	10.480	-0.088	3.30E-05	0.088	32.950	-0.088	4.18E-05	0.088	41.780	-0.088	3.70E-05	0.088	36.980
-0.089	2.74E-06	0.089	2.737	-0.089	2.52E-06	0.089	2.517	-0.089	1.05E-05	0.089	10.470	-0.089	3.29E-05	0.089	32.880	-0.089	4.17E-05	0.089	41.730	-0.089	3.69E-05	0.089	36.930
-0.09	2.74E-06	0.09	2.736	-0.09	2.52E-06	0.09	2.518	-0.09	1.05E-05	0.09	10.470	-0.09	3.28E-05	0.09	32.820	-0.09	4.17E-05	0.09	41.690	-0.09	3.69E-05	0.09	36.850
-0.091	2.74E-06	0.091	2.741	-0.091	2.52E-06	0.091	2.522	-0.091	1.05E-05	0.091	10.460	-0.091	3.27E-05	0.091	32.740	-0.091	4.16E-05	0.091	41.640	-0.091	3.68E-05	0.091	36.800
-0.092	2.74E-06	0.092	2.744	-0.092	2.52E-06	0.092	2.524	-0.092	1.05E-05	0.092	10.460	-0.092	3.27E-05	0.092	32.680	-0.092	4.16E-05	0.092	41.610	-0.092	3.67E-05	0.092	36.720
-0.093	2.75E-06	0.093	2.747	-0.093	2.53E-06	0.093	2.527	-0.093	1.05E-05	0.093	10.450	-0.093	3.26E-05	0.093	32.600	-0.093	4.16E-05	0.093	41.550	-0.093	3.67E-05	0.093	36.660
-0.094	2.75E-06	0.094	2.750	-0.094	2.53E-06	0.094	2.529	-0.094	1.05E-05	0.094	10.450	-0.094	3.26E-05	0.094	32.550	-0.094	4.15E-05	0.094	41.520	-0.094	3.66E-05	0.094	36.580
-0.095	2.75E-06	0.095	2.754	-0.095	2.53E-06	0.095	2.532	-0.095	1.04E-05	0.095	10.440	-0.095	3.25E-05	0.095	32.470	-0.095	4.15E-05	0.095	41.460	-0.095	3.65E-05	0.095	36.520
-0.096	2.76E-06	0.096	2.755	-0.096	2.53E-06	0.096	2.534	-0.096	1.04E-05	0.096	10.430	-0.096	3.24E-05	0.096	32.410	-0.096	4.14E-05	0.096	41.420	-0.096	3.64E-05	0.096	36.440
-0.097	2.76E-06	0.097	2.761	-0.097	2.54E-06	0.097	2.538	-0.097	1.04E-05	0.097	10.430	-0.097	3.23E-05	0.097	32.330	-0.097	4.14E-05	0.097	41.360	-0.097	3.64E-05	0.097	36.390
-0.098	2.76E-06	0.098	2.762	-0.098	2.54E-06	0.098	2.538	-0.098	1.04E-05	0.098	10.420	-0.098	3.23E-05	0.098	32.270	-0.098	4.13E-05	0.098	41.310	-0.098	3.63E-05	0.098	36.310
-0.099	2.77E-06	0.099	2.767	-0.099	2.54E-06	0.099	2.542	-0.099	1.04E-05	0.099	10.420	-0.099	3.22E-05	0.099	32.190	-0.099	4.13E-05	0.099	41.250	-0.099	3.63E-05	0.099	36.260
-0.1	2.77E-06	0.1	2.770	-0.1	2.55E-06	0.1	2.545	-0.1	1.04E-05	0.1	10.410	-0.1	3.21E-05	0.1	32.130	-0.1	4.12E-05	0.1	41.210	-0.1	3.62E-05	0.1	36.180
-0.101	2.77E-06	0.101	2.773	-0.101	2.55E-06	0.101	2.547	-0.101	1.04E-05	0.101	10.410	-0.101	3.20E-05	0.101	32.040	-0.101	4.11E-05	0.101	41.140	-0.101	3.61E-05	0.101	36.120
-0.102	2.78E-06	0.102	2.778	-0.102	2.55E-06	0.102	2.550	-0.102	1.04E-05	0.102	10.400	-0.102	3.20E-05	0.102	31.990	-0.102	4.11E-05	0.102	41.100	-0.102	3.61E-05	0.102	36.050
-0.103	2.78E-06	0.103	2.783	-0.103	2.56E-06	0.103	2.555	-0.103	1.04E-05	0.103	10.400	-0.103	3.19E-05	0.103	31.920	-0.103	4.11E-05	0.103	41.050	-0.103	3.60E-05	0.103	36.000
-0.104	2.78E-06	0.104	2.782	-0.104	2.56E-06	0.104	2.555	-0.104	1.04E-05	0.104	10.380	-0.104	3.19E-05	0.104	31.850	-0.104	4.10E-05	0.104	40.990	-0.104	3.59E-05	0.104	35.930
-0.105	2.79E-06	0.105	2.787	-0.105	2.56E-06	0.105	2.558	-0.105	1.04E-05	0.105	10.380	-0.105	3.18E-05	0.105	31.770	-0.105	4.09E-05	0.105	40.920	-0.105	3.59E-05	0.105	35.870
-0.106	2.79E-06	0.106	2.788	-0.106	2.56E-06	0.106	2.559	-0.106	1.04E-05	0.106	10.370	-0.106	3.17E-05	0.106	31.710	-0.106	4.09E-05	0.106	40.870	-0.106	3.58E-05	0.106	35.790
-0.107	2.79E-06	0.107	2.793	-0.107	2.56E-06	0.107	2.563	-0.107	1.04E-05	0.107	10.370	-0.107	3.16E-05	0.107	31.630	-0.107	4.08E-05	0.107	40.800	-0.107	3.57E-05	0.107	35.730
-0.108	2.80E-06	0.108	2.796	-0.108	2.56E-06	0.108	2.564	-0.108	1.04E-05	0.108	10.360	-0.108	3.16E-05	0.108	31.570	-0.108	4.07E-05	0.108	40.740	-0.108	3.57E-05	0.108	35.660
-0.109	2.80E-06	0.109	2.801	-0.109	2.57E-06	0.109	2.567	-0.109	1.04E-05	0.109	10.350	-0.109	3.15E-05	0.109	31.490	-0.109	4.07E-05	0.109	40.660	-0.109	3.56E-05	0.109	35.610
-0.11	2.80E-06	0.11	2.803	-0.11	2.57E-06	0.11	2.569	-0.11	1.03E-05	0.11	10.340	-0.11	3.14E-05	0.11	31.430	-0.11	4.06E-05	0.11	40.610	-0.11	3.55E-05	0.11	35.530
-0.111	2.81E-06	0.111	2.808	-0.111	2.57E-06	0.111	2.572	-0.111	1.03E-05	0.111	10.340	-0.111	3.14E-05	0.111	31.350	-0.111	4.05E-05	0.111	40.530	-0.111	3.55E-05	0.111	35.470
-0.112	2.81E-06	0.112	2.809	-0.112	2.57E-06	0.112	2.573	-0.112	1.03E-05	0.112	10.330	-0.112	3.13E-05	0.112	31.290	-0.112	4.05E-05	0.112	40.470	-0.112	3.54E-05	0.112	35.390
-0.113	2.82E-06	0.113	2.816	-0.113	2.58E-06	0.113	2.577	-0.113	1.03E-05	0.113	10.320	-0.113	3.12E-05	0.113	31.210	-0.113	4.04E-05	0.113	40.400	-0.113	3.53E-05	0.113	35.340
-0.114	2.82E-06	0.114	2.817	-0.114	2.58E-06	0.114	2.577	-0.114	1.03E-05	0.114	10.310	-0.114	3.12E-05	0.114	31.150	-0.114	4.03E-05	0.114	40.330	-0.114	3.53E-05	0.114	35.250
-0.115	2.82E-06	0.115	2.822	-0.115	2.58E-06	0.115	2.581	-0.115	1.03E-05	0.115	10.310	-0.115	3.11E-05	0.115	31.070	-0.115	4.03E-05	0.115	40.260	-0.115	3.52E-05	0.115	35.200
-0.116	2.83E-06	0.116	2.825	-0.116	2.58E-06	0.116	2.583	-0.116	1.03E-05	0.116	10.300	-0.116	3.10E-05	0.116	31.010	-0.116	4.02E-05	0.116	40.200	-0.116	3.51E-05	0.116	35.120
-0.117	2.83E-06	0.117	2.829	-0.117	2.59E-06	0.117	2.585	-0.117	1.03E-05	0.117	10.290	-0.117	3.09E-05	0.117	30.930	-0.117	4.01E-05	0.117	40.110	-0.117	3.51E-05	0.117	35.070
-0.118	2.83E-06	0.118	2.832	-0.118	2.59E-06	0.118	2.587	-0.118	1.03E-05	0.118	10.280	-0.118	3.09E-05	0.118	30.880	-0.118	4.01E-05	0.118	40.050	-0.118	3.50E-05	0.118	34.990
-0.119	2.84E-06	0.119	2.837	-0.119	2.59E-06	0.119	2.590	-0.119	1.03E-05	0.119	10.270	-0.119	3.08E-05	0.119	30.810	-0.119	4.00E-05	0.119	39.970	-0.119	3.49E-05	0.119	34.930
-0.12	2.84E-06	0.12	2.839	-0.12	2.59E-06	0.12	2.591	-0.12	1.03E-05	0.12	10.260	-0.12	3.08E-05	0.12	30.750	-0.12	3.99E-05	0.12	39.910	-0.12	3.49E-05	0.12	34.850
-0.121	2.85E-06	0.121	2.846	-0.121	2.60E-06	0.121	2.595	-0.121	1.03E-05	0.121	10.260	-0.121	3.07E-05	0.121	30.680	-0.121	3.98E-05	0.121	39.830	-0.121	3.48E-05	0.121	34.790
-0.122	2.85E-06	0.122	2.847	-0.122	2.60E-06	0.122	2.595	-0.122	1.03E-05	0.122	10.250	-0.122	3.06E-05	0.122	30.620	-0.122	3.98E-05	0.122	39.770	-0.122	3.47E-05	0.122	34.710
-0.123	2.85E-06	0.123	2.852	-0.123	2.60E-06	0.123	2.599	-0.123	1.02E-05	0.123	10.240	-0.123	3.06E-05	0.123	30.550	-0.123	3.97E-05	0.123	39.680	-0.123	3.47E-05	0.123	34.660
-0.124	2.86E-06	0.124	2.855	-0.124	2.60E-06	0.124	2.601	-0.124	1.02E-05	0.124	10.230	-0.124	3.05E-05	0.124	30.490	-0.124	3.96E-05	0.124	39.620	-0.124	3.46E-05	0.124	34.580
-0.125	2.86E-06	0.125	2.859	-0.125	2.60E-06	0.125	2.602	-0.125	1.02E-05	0.125	10.220	-0.125	3.04E-05	0.125	30.420	-0.125	3.95E-05	0.125	39.530	-0.125	3.45E-05	0.125	34.520
-0.126	2.86E-06	0.126	2.862	-0.126	2.60E-06	0.126	2.604	-0.126	1.02E-05	0.126	10.210	-0.126	3.04E-05	0.126	30.370	-0.126	3.95E-05	0.126	39.470	-0.126	3.45E-05	0.126	34.450
-0.127	2.87E-06	0.127	2.868	-0.127	2.61E-06	0.127	2.607	-0.127	1.02E-05	0.127	10.210	-0.127	3.03E-05	0.127	30.300	-0.127	3.94E-05	0.127	39.380	-0.127	3.44E-05	0.127	34.390
-0.128	2.87E-06	0.128	2.870	-0.128	2.61E-06	0.128	2.608	-0.128	1.02E-05	0.128	10.190	-0.128	3.03E-05	0.128	30.250	-0.128	3.93E-05	0.128	39.320	-0.128	3.43E-05	0.128	34.310
-0.129	2.88E-06	0.129	2.876	-0.129	2.61E-06	0.129	2.612	-0.129	1.02E-05	0.129	10.190	-0.129	3.02E-05	0.129	30.180	-0.129	3.92E-05	0.129	39.230	-0.129	3.43E-05	0.129	34.250
-0.13	2.88E-06	0.13	2.877	-0.13	2.61E-06	0.13	2.612	-0.13	1.02E-05	0.13	10.180	-0.13	3.01E-05	0.13	30.130	-0.13	3.92E-05	0.13	39.160	-0.13	3.42E-05	0.13	34.170
-0.131	2.88E-06	0.131	2.884	-0.131	2.62E-06	0.131	2.616	-0.131	1.02E-05	0.131	10.170	-0.131	3.01E-05	0.131	30.070	-0.131	3.91E-05	0.131	39.080	-0.131	3.41E-05	0.131	34.110
-0.132	2.89E-06	0.132	2.887	-0.132	2.62E-06	0.132	2.618	-0.132	1.02E-05	0.132	10.160	-0.132	3.00E-05	0.132	30.020	-0.132	3.90E-05	0.132	39.020	-0.132	3.40E-05	0.132	34.040
-0.133	2.89E-06	0.133	2.891	-0.133	2.62E-06	0.133	2.620	-0.133	1.02E-05	0.133	10.150	-0.133	3.00E-05	0.133	29.950	-0.133	3.89E-05	0.133	38.930	-0.133	3.40E-05	0.133	33.980
-0.134	2.90E-06	0.134	2.895	-0.134	2.62E-06	0.134	2.622	-0.134	1.01E-05	0.134	10.140	-0.134	2.99E-05	0.134	29.910	-0.134	3.89E-05	0.134	38.870	-0.134	3.39E-05	0.134	33.900
-0.135	2.90E-06	0.135	2.901	-0.135	2.63E-06	0.135	2.625	-0.135	1.01E-05	0.135	10.140	-0.135	2.99E-05	0.135	29.850	-0.135	3.88E-05	0.135	38.790	-0.135	3.39E-05	0.135	33.850
-0.136	2.90E-06	0.136	2.902	-0.136	2.63E-06	0.136	2.625	-0.136	1.01E-05	0.136	10.120	-0.136	2.98E-05	0.136	29.810	-0.136	3.87E-05	0.136	38.720	-0.136	3.38E-05	0.136	33.770
-0.137	2.91E-06	0.137	2.909	-0.137	2.63E-06	0.137	2.630	-0.137	1.01E-05	0.137	10.120	-0.137	2.98E-05	0.137	29.750	-0.137	3.86E-05	0.137	38.640	-0.137	3.37E-05	0.137	33.720
-0.138	2.91E-06	0.138	2.910	-0.138	2.63E-06	0.138	2.629	-0.138	1.01E-05	0.138	10.100	-0.138	2.97E-05	0.138	29.710	-0.138	3.86E-05	0.138	38.570	-0.138	3.36E-05	0.138	33.640
-0.139	2.92E-06	0.139	2.916	-0.139	2.63E-06	0.139	2.633	-0.139	1.01E-05	0.139	10.100	-0.139	2.97E-05	0.139	29.660	-0.139	3.85E-05	0.139	38.490	-0.139	3.36E-05	0.139	33.580
-0.14	2.92E-06	0.14	2.920	-0.14	2.64E-06	0.14	2.635	-0.14	1.01E-05	0.14	10.090	-0.14	2.96E-05	0.14	29.620	-0.14	3.84E-05	0.14	38.420	-0.14	3.35E-05	0.14	33.500
-0.141	2.93E-06	0.141	2.925	-0.141	2.64E-06	0.141	2.637	-0.141	1.01E-05	0.141	10.080	-0.141	2.96E-05	0.141	29.570	-0.141	3.83E-05	0.141	38.340	-0.141	3.35E-05	0.141	33.450
-0.142	2.93E-06	0.142	2.929	-0.142	2.64E-06	0.142	2.639	-0.142	1.01E-05	0.142	10.070	-0.142	2.95E-05	0.142	29.540	-0.142	3.83E-05	0.142	38.290	-0.142	3.34E-05	0.142	33.370
-0.143	2.93E-06	0.143	2.934	-0.143	2.64E-06	0.143	2.642	-0.143	1.01E-05	0.143	10.060	-0.143	2.95E-05	0.143	29.490	-0.143	3.82E-05	0.143	38.200	-0.143	3.33E-05	0.143	33.310
-0.144	2.94E-06	0.144	2.937	-0.144	2.64E-06	0.144	2.643	-0.144	1.01E-05	0.144	10.050	-0.144	2.95E-05	0.144	29.460	-0.144	3.81E-05	0.144	38.140	-0.144	3.32E-05	0.144	33.240
-0.145	2.94E-06	0.145	2.944	-0.145	2.65E-06	0.145	2.647	-0.145	1.00E-05	0.145	10.040	-0.145	2.94E-05	0.145	29.410	-0.145	3.81E-05	0.145	38.070	-0.145	3.32E-05	0.145	33.190
-0.146	2.95E-06	0.146	2.945	-0.146	2.65E-06	0.146	2.646	-0.146	1.00E-05	0.146	10.030	-0.146	2.94E-05	0.146	29.380	-0.146	3.80E-05	0.146	38.000	-0.146	3.31E-05	0.146	33.110
-0.147	2.95E-06	0.147	2.953	-0.147	2.65E-06	0.147	2.651	-0.147	1.00E-05	0.147	10.020	-0.147	2.93E-05	0.147	29.340	-0.147	3.79E-05	0.147	37.930	-0.147	3.31E-05	0.147	33.060
-0.148	2.96E-06	0.148	2.956	-0.148	2.65E-06	0.148	2.652	-0.148	1.00E-05	0.148	10.010	-0.148	2.93E-05	0.148	29.320	-0.148	3.79E-05	0.148	37.870	-0.148	3.30E-05	0.148	32.990
-0.149	2.96E-06	0.149	2.960	-0.149	2.65E-06	0.149	2.653	-0.149	1.00E-05	0.149	10.000	-0.149	2.93E-05	0.149	29.280	-0.149	3.78E-05	0.149	37.800	-0.149	3.29E-05	0.149	32.930
-0.15	2.97E-06	0.15	2.965	-0.15	2.66E-06	0.15	2.656	-0.15	9.99E-06	0.15	9.990	-0.15	2.93E-05	0.15	29.260	-0.15	3.77E-05	0.15	37.740	-0.15	3.29E-05	0.15	32.860
-0.151	2.97E-06	0.151	2.971	-0.151	2.66E-06	0.151	2.659	-0.151	9.98E-06	0.151	9.983	-0.151	2.92E-05	0.151	29.220	-0.151	3.77E-05	0.151	37.670	-0.151	3.28E-05	0.151	32.810
-0.152	2.97E-06	0.152	2.973	-0.152	2.66E-06	0.152	2.659	-0.152	9.97E-06	0.152	9.970	-0.152	2.92E-05	0.152	29.200	-0.152	3.76E-05	0.152	37.620	-0.152	3.27E-05	0.152	32.730
-0.153	2.98E-06	0.153	2.981	-0.153	2.66E-06	0.153	2.664	-0.153	9.96E-06	0.153	9.964	-0.153	2.92E-05	0.153	29.170	-0.153	3.76E-05	0.153	37.550	-0.153	3.27E-05	0.153	32.680
-0.154	2.98E-06	0.154	2.984	-0.154	2.66E-06	0.154	2.664	-0.154	9.95E-06	0.154	9.951	-0.154	2.92E-05	0.154	29.160	-0.154	3.75E-05	0.154	37.500	-0.154	3.26E-05	0.154	32.610
-0.155	2.99E-06	0.155	2.989	-0.155	2.67E-06	0.155	2.667	-0.155	9.95E-06	0.155	9.945	-0.155	2.91E-05	0.155	29.130	-0.155	3.74E-05	0.155	37.430	-0.155	3.26E-05	0.155	32.560
-0.156	2.99E-06	0.156	2.993	-0.156	2.67E-06	0.156	2.669	-0.156	9.93E-06	0.156	9.932	-0.156	2.91E-05	0.156	29.120	-0.156	3.74E-05	0.156	37.390	-0.156	3.25E-05	0.156	32.490
-0.157	3.00E-06	0.157	2.998	-0.157	2.67E-06	0.157	2.671	-0.157	9.92E-06	0.157	9.924	-0.157	2.91E-05	0.157	29.100	-0.157	3.73E-05	0.157	37.320	-0.157	3.24E-05	0.157	32.440
-0.158	3.00E-06	0.158	3.002	-0.158	2.67E-06	0.158	2.673	-0.158	9.91E-06	0.158	9.911	-0.158	2.91E-05	0.158	29.100	-0.158	3.73E-05	0.158	37.280	-0.158	3.24E-05	0.158	32.370
-0.159	3.01E-06	0.159	3.008	-0.159	2.68E-06	0.159	2.675	-0.159	9.90E-06	0.159	9.904	-0.159	2.91E-05	0.159	29.070	-0.159	3.72E-05	0.159	37.220	-0.159	3.23E-05	0.159	32.320
-0.16	3.01E-06	0.16	3.012	-0.16	2.68E-06	0.16	2.677	-0.16	9.89E-06	0.16	9.892	-0.16	2.91E-05	0.16	29.070	-0.16	3.72E-05	0.16	37.180	-0.16	3.23E-05	0.16	32.250
-0.161	3.02E-06	0.161	3.020	-0.161	2.68E-06	0.161	2.681	-0.161	9.89E-06	0.161	9.885	-0.161	2.91E-05	0.161	29.060	-0.161	3.71E-05	0.161	37.120	-0.161	3.22E-05	0.161	32.210
-0.162	3.02E-06	0.162	3.021	-0.162	2.68E-06	0.162	2.680	-0.162	9.87E-06	0.162	9.871	-0.162	2.91E-05	0.162	29.070	-0.162	3.71E-05	0.162	37.070	-0.162	3.21E-05	0.162	32.140
-0.163	3.03E-06	0.163	3.028	-0.163	2.68E-06	0.163	2.684	-0.163	9.87E-06	0.163	9.865	-0.163	2.91E-05	0.163	29.060	-0.163	3.70E-05	0.163	37.020	-0.163	3.21E-05	0.163	32.090
-0.164	3.03E-06	0.164	3.033	-0.164	2.69E-06	0.164	2.685	-0.164	9.85E-06	0.164	9.852	-0.164	2.91E-05	0.164	29.070	-0.164	3.70E-05	0.164	36.990	-0.164	3.20E-05	0.164	32.020
-0.165	3.04E-06	0.165	3.037	-0.165	2.69E-06	0.165	2.687	-0.165	9.84E-06	0.165	9.844	-0.165	2.91E-05	0.165	29.060	-0.165	3.69E-05	0.165	36.930	-0.165	3.20E-05	0.165	31.970
-0.166	3.04E-06	0.166	3.042	-0.166	2.69E-06	0.166	2.689	-0.166	9.83E-06	0.166	9.832	-0.166	2.91E-05	0.166	29.080	-0.166	3.69E-05	0.166	36.900	-0.166	3.19E-05	0.166	31.910
-0.167	3.05E-06	0.167	3.049	-0.167	2.69E-06	0.167	2.692	-0.167	9.83E-06	0.167	9.825	-0.167	2.91E-05	0.167	29.080	-0.167	3.69E-05	0.167	36.850	-0.167	3.19E-05	0.167	31.870
-0.168	3.05E-06	0.168	3.052	-0.168	2.69E-06	0.168	2.693	-0.168	9.81E-06	0.168	9.811	-0.168	2.91E-05	0.168	29.100	-0.168	3.68E-05	0.168	36.820	-0.168	3.18E-05	0.168	31.800
-0.169	3.06E-06	0.169	3.060	-0.169	2.70E-06	0.169	2.697	-0.169	9.81E-06	0.169	9.805	-0.169	2.91E-05	0.169	29.110	-0.169	3.68E-05	0.169	36.780	-0.169	3.18E-05	0.169	31.760
-0.17	3.06E-06	0.17	3.062	-0.17	2.70E-06	0.17	2.697	-0.17	9.79E-06	0.17	9.790	-0.17	2.91E-05	0.17	29.140	-0.17	3.68E-05	0.17	36.750	-0.17	3.17E-05	0.17	31.690
-0.171	3.07E-06	0.171	3.070	-0.171	2.70E-06	0.171	2.700	-0.171	9.78E-06	0.171	9.784	-0.171	2.92E-05	0.171	29.150	-0.171	3.67E-05	0.171	36.720	-0.171	3.17E-05	0.171	31.660
-0.172	3.07E-06	0.172	3.074	-0.172	2.70E-06	0.172	2.702	-0.172	9.77E-06	0.172	9.770	-0.172	2.92E-05	0.172	29.190	-0.172	3.67E-05	0.172	36.700	-0.172	3.16E-05	0.172	31.590
-0.173	3.08E-06	0.173	3.080	-0.173	2.71E-06	0.173	2.705	-0.173	9.76E-06	0.173	9.763	-0.173	2.92E-05	0.173	29.210	-0.173	3.67E-05	0.173	36.660	-0.173	3.16E-05	0.173	31.550
-0.174	3.09E-06	0.174	3.085	-0.174	2.71E-06	0.174	2.706	-0.174	9.75E-06	0.174	9.750	-0.174	2.93E-05	0.174	29.250	-0.174	3.67E-05	0.174	36.650	-0.174	3.15E-05	0.174	31.490
-0.175	3.09E-06	0.175	3.091	-0.175	2.71E-06	0.175	2.709	-0.175	9.74E-06	0.175	9.744	-0.175	2.93E-05	0.175	29.280	-0.175	3.66E-05	0.175	36.610	-0.175	3.15E-05	0.175	31.450
-0.176	3.10E-06	0.176	3.095	-0.176	2.71E-06	0.176	2.710	-0.176	9.73E-06	0.176	9.730	-0.176	2.93E-05	0.176	29.330	-0.176	3.66E-05	0.176	36.600	-0.176	3.14E-05	0.176	31.400
-0.177	3.10E-06	0.177	3.103	-0.177	2.71E-06	0.177	2.714	-0.177	9.72E-06	0.177	9.723	-0.177	2.94E-05	0.177	29.360	-0.177	3.66E-05	0.177	36.580	-0.177	3.14E-05	0.177	31.360
-0.178	3.11E-06	0.178	3.106	-0.178	2.71E-06	0.178	2.714	-0.178	9.71E-06	0.178	9.709	-0.178	2.94E-05	0.178	29.410	-0.178	3.66E-05	0.178	36.570	-0.178	3.13E-05	0.178	31.310
-0.179	3.11E-06	0.179	3.114	-0.179	2.72E-06	0.179	2.718	-0.179	9.70E-06	0.179	9.702	-0.179	2.95E-05	0.179	29.450	-0.179	3.66E-05	0.179	36.550	-0.179	3.13E-05	0.179	31.270
-0.18	3.12E-06	0.18	3.119	-0.18	2.72E-06	0.18	2.719	-0.18	9.69E-06	0.18	9.690	-0.18	2.95E-05	0.18	29.510	-0.18	3.66E-05	0.18	36.550	-0.18	3.12E-05	0.18	31.220
-0.181	3.12E-06	0.181	3.124	-0.181	2.72E-06	0.181	2.721	-0.181	9.68E-06	0.181	9.682	-0.181	2.96E-05	0.181	29.550	-0.181	3.65E-05	0.181	36.530	-0.181	3.12E-05	0.181	31.190
-0.182	3.13E-06	0.182	3.129	-0.182	2.72E-06	0.182	2.723	-0.182	9.67E-06	0.182	9.669	-0.182	2.96E-05	0.182	29.620	-0.182	3.65E-05	0.182	36.530	-0.182	3.11E-05	0.182	31.140
-0.183	3.14E-06	0.183	3.137	-0.183	2.73E-06	0.183	2.726	-0.183	9.66E-06	0.183	9.662	-0.183	2.97E-05	0.183	29.670	-0.183	3.65E-05	0.183	36.520	-0.183	3.11E-05	0.183	31.100
-0.184	3.14E-06	0.184	3.140	-0.184	2.73E-06	0.184	2.727	-0.184	9.65E-06	0.184	9.648	-0.184	2.97E-05	0.184	29.740	-0.184	3.65E-05	0.184	36.530	-0.184	3.11E-05	0.184	31.050
-0.185	3.15E-06	0.185	3.148	-0.185	2.73E-06	0.185	2.732	-0.185	9.64E-06	0.185	9.643	-0.185	2.98E-05	0.185	29.810	-0.185	3.65E-05	0.185	36.520	-0.185	3.10E-05	0.185	31.030
-0.186	3.15E-06	0.186	3.153	-0.186	2.73E-06	0.186	2.733	-0.186	9.63E-06	0.186	9.629	-0.186	2.99E-05	0.186	29.880	-0.186	3.65E-05	0.186	36.540	-0.186	3.10E-05	0.186	30.980
-0.187	3.16E-06	0.187	3.160	-0.187	2.74E-06	0.187	2.735	-0.187	9.62E-06	0.187	9.622	-0.187	3.00E-05	0.187	29.950	-0.187	3.65E-05	0.187	36.540	-0.187	3.10E-05	0.187	30.950
-0.188	3.17E-06	0.188	3.165	-0.188	2.74E-06	0.188	2.737	-0.188	9.61E-06	0.188	9.609	-0.188	3.00E-05	0.188	30.040	-0.188	3.66E-05	0.188	36.560	-0.188	3.09E-05	0.188	30.900
-0.189	3.17E-06	0.189	3.171	-0.189	2.74E-06	0.189	2.739	-0.189	9.60E-06	0.189	9.601	-0.189	3.01E-05	0.189	30.110	-0.189	3.66E-05	0.189	36.560	-0.189	3.09E-05	0.189	30.880
-0.19	3.18E-06	0.19	3.177	-0.19	2.74E-06	0.19	2.742	-0.19	9.59E-06	0.19	9.588	-0.19	3.02E-05	0.19	30.200	-0.19	3.66E-05	0.19	36.590	-0.19	3.08E-05	0.19	30.840
-0.191	3.18E-06	0.191	3.184	-0.191	2.74E-06	0.191	2.744	-0.191	9.58E-06	0.191	9.581	-0.191	3.03E-05	0.191	30.280	-0.191	3.66E-05	0.191	36.600	-0.191	3.08E-05	0.191	30.820
-0.192	3.19E-06	0.192	3.189	-0.192	2.75E-06	0.192	2.746	-0.192	9.57E-06	0.192	9.568	-0.192	3.04E-05	0.192	30.380	-0.192	3.66E-05	0.192	36.630	-0.192	3.08E-05	0.192	30.780
-0.193	3.20E-06	0.193	3.197	-0.193	2.75E-06	0.193	2.750	-0.193	9.56E-06	0.193	9.562	-0.193	3.05E-05	0.193	30.470	-0.193	3.67E-05	0.193	36.650	-0.193	3.08E-05	0.193	30.760
-0.194	3.20E-06	0.194	3.201	-0.194	2.75E-06	0.194	2.750	-0.194	9.55E-06	0.194	9.547	-0.194	3.06E-05	0.194	30.570	-0.194	3.67E-05	0.194	36.680	-0.194	3.07E-05	0.194	30.720
-0.195	3.21E-06	0.195	3.209	-0.195	2.75E-06	0.195	2.753	-0.195	9.54E-06	0.195	9.541	-0.195	3.07E-05	0.195	30.670	-0.195	3.67E-05	0.195	36.710	-0.195	3.07E-05	0.195	30.710
-0.196	3.22E-06	0.196	3.215	-0.196	2.76E-06	0.196	2.756	-0.196	9.53E-06	0.196	9.528	-0.196	3.08E-05	0.196	30.780	-0.196	3.68E-05	0.196	36.750	-0.196	3.07E-05	0.196	30.670
-0.197	3.22E-06	0.197	3.222	-0.197	2.76E-06	0.197	2.758	-0.197	9.52E-06	0.197	9.520	-0.197	3.09E-05	0.197	30.880	-0.197	3.68E-05	0.197	36.780	-0.197	3.07E-05	0.197	30.660
-0.198	3.23E-06	0.198	3.228	-0.198	2.76E-06	0.198	2.760	-0.198	9.51E-06	0.198	9.508	-0.198	3.10E-05	0.198	31.000	-0.198	3.68E-05	0.198	36.830	-0.198	3.06E-05	0.198	30.630
-0.199	3.24E-06	0.199	3.236	-0.199	2.76E-06	0.199	2.764	-0.199	9.50E-06	0.199	9.501	-0.199	3.11E-05	0.199	31.100	-0.199	3.69E-05	0.199	36.860	-0.199	3.06E-05	0.199	30.620
-0.2	3.24E-06	0.2	3.240	-0.2	2.77E-06	0.2	2.765	-0.2	9.49E-06	0.2	9.487	-0.2	3.12E-05	0.2	31.230	-0.2	3.69E-05	0.2	36.920	-0.2	3.06E-05	0.2	30.590
-0.201	3.25E-06	0.201	3.249	-0.201	2.77E-06	0.201	2.769	-0.201	9.48E-06	0.201	9.481	-0.201	3.13E-05	0.201	31.330	-0.201	3.70E-05	0.201	36.960	-0.201	3.06E-05	0.201	30.580
-0.202	3.25E-06	0.202	3.253	-0.202	2.77E-06	0.202	2.769	-0.202	9.47E-06	0.202	9.467	-0.202	3.15E-05	0.202	31.460	-0.202	3.70E-05	0.202	37.020	-0.202	3.06E-05	0.202	30.550
-0.203	3.26E-06	0.203	3.262	-0.203	2.77E-06	0.203	2.773	-0.203	9.46E-06	0.203	9.461	-0.203	3.16E-05	0.203	31.580	-0.203	3.71E-05	0.203	37.070	-0.203	3.06E-05	0.203	30.550
-0.204	3.27E-06	0.204	3.268	-0.204	2.78E-06	0.204	2.775	-0.204	9.45E-06	0.204	9.448	-0.204	3.17E-05	0.204	31.720	-0.204	3.71E-05	0.204	37.140	-0.204	3.05E-05	0.204	30.530
-0.205	3.28E-06	0.205	3.279	-0.205	2.78E-06	0.205	2.780	-0.205	9.44E-06	0.205	9.444	-0.205	3.19E-05	0.205	31.850	-0.205	3.72E-05	0.205	37.210	-0.205	3.05E-05	0.205	30.540
-0.206	3.28E-06	0.206	3.284	-0.206	2.78E-06	0.206	2.781	-0.206	9.43E-06	0.206	9.431	-0.206	3.20E-05	0.206	31.990	-0.206	3.73E-05	0.206	37.290	-0.206	3.05E-05	0.206	30.520
-0.207	3.29E-06	0.207	3.290	-0.207	2.78E-06	0.207	2.783	-0.207	9.42E-06	0.207	9.423	-0.207	3.21E-05	0.207	32.110	-0.207	3.74E-05	0.207	37.350	-0.207	3.05E-05	0.207	30.520
-0.208	3.30E-06	0.208	3.295	-0.208	2.79E-06	0.208	2.785	-0.208	9.41E-06	0.208	9.409	-0.208	3.23E-05	0.208	32.260	-0.208	3.74E-05	0.208	37.430	-0.208	3.05E-05	0.208	30.500
-0.209	3.31E-06	0.209	3.305	-0.209	2.79E-06	0.209	2.788	-0.209	9.40E-06	0.209	9.404	-0.209	3.24E-05	0.209	32.390	-0.209	3.75E-05	0.209	37.500	-0.209	3.05E-05	0.209	30.510
-0.21	3.31E-06	0.21	3.309	-0.21	2.79E-06	0.21	2.789	-0.21	9.39E-06	0.21	9.389	-0.21	3.25E-05	0.21	32.540	-0.21	3.76E-05	0.21	37.580	-0.21	3.05E-05	0.21	30.490
-0.211	3.32E-06	0.211	3.319	-0.211	2.79E-06	0.211	2.793	-0.211	9.38E-06	0.211	9.384	-0.211	3.27E-05	0.211	32.670	-0.211	3.77E-05	0.211	37.660	-0.211	3.05E-05	0.211	30.500
-0.212	3.33E-06	0.212	3.325	-0.212	2.80E-06	0.212	2.796	-0.212	9.37E-06	0.212	9.372	-0.212	3.28E-05	0.212	32.830	-0.212	3.78E-05	0.212	37.750	-0.212	3.05E-05	0.212	30.500
-0.213	3.33E-06	0.213	3.332	-0.213	2.80E-06	0.213	2.798	-0.213	9.36E-06	0.213	9.364	-0.213	3.30E-05	0.213	32.970	-0.213	3.78E-05	0.213	37.840	-0.213	3.05E-05	0.213	30.510
-0.214	3.34E-06	0.214	3.339	-0.214	2.80E-06	0.214	2.800	-0.214	9.35E-06	0.214	9.352	-0.214	3.31E-05	0.214	33.130	-0.214	3.79E-05	0.214	37.940	-0.214	3.05E-05	0.214	30.500
-0.215	3.35E-06	0.215	3.347	-0.215	2.80E-06	0.215	2.804	-0.215	9.35E-06	0.215	9.345	-0.215	3.33E-05	0.215	33.270	-0.215	3.80E-05	0.215	38.030	-0.215	3.05E-05	0.215	30.510
-0.216	3.35E-06	0.216	3.352	-0.216	2.81E-06	0.216	2.805	-0.216	9.33E-06	0.216	9.332	-0.216	3.34E-05	0.216	33.430	-0.216	3.81E-05	0.216	38.140	-0.216	3.05E-05	0.216	30.510
-0.217	3.36E-06	0.217	3.363	-0.217	2.81E-06	0.217	2.810	-0.217	9.33E-06	0.217	9.327	-0.217	3.36E-05	0.217	33.580	-0.217	3.82E-05	0.217	38.240	-0.217	3.05E-05	0.217	30.530
-0.218	3.37E-06	0.218	3.368	-0.218	2.81E-06	0.218	2.810	-0.218	9.31E-06	0.218	9.314	-0.218	3.37E-05	0.218	33.740	-0.218	3.84E-05	0.218	38.350	-0.218	3.05E-05	0.218	30.530
-0.219	3.38E-06	0.219	3.377	-0.219	2.81E-06	0.219	2.814	-0.219	9.31E-06	0.219	9.308	-0.219	3.39E-05	0.219	33.890	-0.219	3.85E-05	0.219	38.450	-0.219	3.06E-05	0.219	30.550
-0.22	3.38E-06	0.22	3.383	-0.22	2.82E-06	0.22	2.817	-0.22	9.30E-06	0.22	9.296	-0.22	3.41E-05	0.22	34.060	-0.22	3.86E-05	0.22	38.570	-0.22	3.06E-05	0.22	30.550
-0.221	3.39E-06	0.221	3.391	-0.221	2.82E-06	0.221	2.819	-0.221	9.29E-06	0.221	9.289	-0.221	3.42E-05	0.221	34.210	-0.221	3.87E-05	0.221	38.680	-0.221	3.06E-05	0.221	30.580
-0.222	3.40E-06	0.222	3.398	-0.222	2.82E-06	0.222	2.822	-0.222	9.28E-06	0.222	9.278	-0.222	3.44E-05	0.222	34.390	-0.222	3.88E-05	0.222	38.810	-0.222	3.06E-05	0.222	30.590
-0.223	3.41E-06	0.223	3.407	-0.223	2.83E-06	0.223	2.826	-0.223	9.27E-06	0.223	9.271	-0.223	3.45E-05	0.223	34.540	-0.223	3.89E-05	0.223	38.920	-0.223	3.06E-05	0.223	30.620
-0.224	3.41E-06	0.224	3.414	-0.224	2.83E-06	0.224	2.828	-0.224	9.26E-06	0.224	9.259	-0.224	3.47E-05	0.224	34.720	-0.224	3.91E-05	0.224	39.050	-0.224	3.06E-05	0.224	30.630
-0.225	3.42E-06	0.225	3.424	-0.225	2.83E-06	0.225	2.832	-0.225	9.25E-06	0.225	9.254	-0.225	3.49E-05	0.225	34.880	-0.225	3.92E-05	0.225	39.180	-0.225	3.07E-05	0.225	30.670
-0.226	3.43E-06	0.226	3.430	-0.226	2.83E-06	0.226	2.833	-0.226	9.24E-06	0.226	9.241	-0.226	3.51E-05	0.226	35.050	-0.226	3.93E-05	0.226	39.310	-0.226	3.07E-05	0.226	30.680
-0.227	3.44E-06	0.227	3.439	-0.227	2.84E-06	0.227	2.837	-0.227	9.24E-06	0.227	9.235	-0.227	3.52E-05	0.227	35.210	-0.227	3.94E-05	0.227	39.440	-0.227	3.07E-05	0.227	30.720
-0.228	3.45E-06	0.228	3.447	-0.228	2.84E-06	0.228	2.840	-0.228	9.22E-06	0.228	9.224	-0.228	3.54E-05	0.228	35.390	-0.228	3.96E-05	0.228	39.580	-0.228	3.07E-05	0.228	30.740
-0.229	3.46E-06	0.229	3.455	-0.229	2.84E-06	0.229	2.843	-0.229	9.22E-06	0.229	9.217	-0.229	3.56E-05	0.229	35.550	-0.229	3.97E-05	0.229	39.700	-0.229	3.08E-05	0.229	30.770
-0.23	3.46E-06	0.23	3.463	-0.23	2.85E-06	0.23	2.846	-0.23	9.21E-06	0.23	9.206	-0.23	3.57E-05	0.23	35.730	-0.23	3.99E-05	0.23	39.850	-0.23	3.08E-05	0.23	30.800
-0.231	3.47E-06	0.231	3.472	-0.231	2.85E-06	0.231	2.849	-0.231	9.20E-06	0.231	9.200	-0.231	3.59E-05	0.231	35.890	-0.231	4.00E-05	0.231	39.990	-0.231	3.08E-05	0.231	30.840
-0.232	3.48E-06	0.232	3.479	-0.232	2.85E-06	0.232	2.851	-0.232	9.19E-06	0.232	9.187	-0.232	3.61E-05	0.232	36.080	-0.232	4.01E-05	0.232	40.140	-0.232	3.09E-05	0.232	30.860
-0.233	3.49E-06	0.233	3.490	-0.233	2.86E-06	0.233	2.855	-0.233	9.18E-06	0.233	9.184	-0.233	3.62E-05	0.233	36.240	-0.233	4.03E-05	0.233	40.280	-0.233	3.09E-05	0.233	30.910
-0.234	3.50E-06	0.234	3.496	-0.234	2.86E-06	0.234	2.856	-0.234	9.17E-06	0.234	9.170	-0.234	3.64E-05	0.234	36.420	-0.234	4.04E-05	0.234	40.430	-0.234	3.09E-05	0.234	30.940
-0.235	3.51E-06	0.235	3.507	-0.235	2.86E-06	0.235	2.860	-0.235	9.17E-06	0.235	9.165	-0.235	3.66E-05	0.235	36.590	-0.235	4.06E-05	0.235	40.570	-0.235	3.10E-05	0.235	30.990
-0.236	3.51E-06	0.236	3.514	-0.236	2.86E-06	0.236	2.863	-0.236	9.15E-06	0.236	9.154	-0.236	3.68E-05	0.236	36.770	-0.236	4.07E-05	0.236	40.730	-0.236	3.10E-05	0.236	31.020
-0.237	3.52E-06	0.237	3.524	-0.237	2.87E-06	0.237	2.867	-0.237	9.15E-06	0.237	9.149	-0.237	3.69E-05	0.237	36.940	-0.237	4.09E-05	0.237	40.870	-0.237	3.11E-05	0.237	31.060
-0.238	3.53E-06	0.238	3.532	-0.238	2.87E-06	0.238	2.870	-0.238	9.14E-06	0.238	9.138	-0.238	3.71E-05	0.238	37.130	-0.238	4.10E-05	0.238	41.030	-0.238	3.11E-05	0.238	31.100
-0.239	3.54E-06	0.239	3.542	-0.239	2.87E-06	0.239	2.873	-0.239	9.13E-06	0.239	9.131	-0.239	3.73E-05	0.239	37.290	-0.239	4.12E-05	0.239	41.180	-0.239	3.12E-05	0.239	31.150
-0.24	3.55E-06	0.24	3.549	-0.24	2.88E-06	0.24	2.876	-0.24	9.12E-06	0.24	9.120	-0.24	3.75E-05	0.24	37.480	-0.24	4.13E-05	0.24	41.340	-0.24	3.12E-05	0.24	31.190
-0.241	3.56E-06	0.241	3.561	-0.241	2.88E-06	0.241	2.880	-0.241	9.12E-06	0.241	9.116	-0.241	3.77E-05	0.241	37.650	-0.241	4.15E-05	0.241	41.480	-0.241	3.13E-05	0.241	31.250
-0.242	3.57E-06	0.242	3.567	-0.242	2.88E-06	0.242	2.881	-0.242	9.10E-06	0.242	9.103	-0.242	3.78E-05	0.242	37.830	-0.242	4.16E-05	0.242	41.640	-0.242	3.13E-05	0.242	31.280
-0.243	3.58E-06	0.243	3.578	-0.243	2.89E-06	0.243	2.886	-0.243	9.10E-06	0.243	9.099	-0.243	3.80E-05	0.243	38.000	-0.243	4.18E-05	0.243	41.790	-0.243	3.13E-05	0.243	31.340
-0.244	3.59E-06	0.244	3.587	-0.244	2.89E-06	0.244	2.889	-0.244	9.09E-06	0.244	9.088	-0.244	3.82E-05	0.244	38.180	-0.244	4.20E-05	0.244	41.950	-0.244	3.14E-05	0.244	31.380
-0.245	3.60E-06	0.245	3.596	-0.245	2.89E-06	0.245	2.892	-0.245	9.08E-06	0.245	9.081	-0.245	3.84E-05	0.245	38.350	-0.245	4.21E-05	0.245	42.100	-0.245	3.14E-05	0.245	31.430
-0.246	3.61E-06	0.246	3.606	-0.246	2.90E-06	0.246	2.896	-0.246	9.07E-06	0.246	9.072	-0.246	3.85E-05	0.246	38.540	-0.246	4.23E-05	0.246	42.260	-0.246	3.15E-05	0.246	31.480
-0.247	3.62E-06	0.247	3.616	-0.247	2.90E-06	0.247	2.899	-0.247	9.07E-06	0.247	9.067	-0.247	3.87E-05	0.247	38.700	-0.247	4.24E-05	0.247	42.410	-0.247	3.15E-05	0.247	31.540
-0.248	3.62E-06	0.248	3.624	-0.248	2.90E-06	0.248	2.901	-0.248	9.06E-06	0.248	9.056	-0.248	3.89E-05	0.248	38.880	-0.248	4.26E-05	0.248	42.570	-0.248	3.16E-05	0.248	31.590
-0.249	3.64E-06	0.249	3.636	-0.249	2.91E-06	0.249	2.907	-0.249	9.05E-06	0.249	9.052	-0.249	3.90E-05	0.249	39.040	-0.249	4.27E-05	0.249	42.720	-0.249	3.17E-05	0.249	31.650
-0.25	3.64E-06	0.25	3.644	-0.25	2.91E-06	0.25	2.909	-0.25	9.04E-06	0.25	9.040	-0.25	3.92E-05	0.25	39.220	-0.25	4.29E-05	0.25	42.880	-0.25	3.17E-05	0.25	31.700
-0.251	3.66E-06	0.251	3.655	-0.251	2.91E-06	0.251	2.913	-0.251	9.04E-06	0.251	9.036	-0.251	3.94E-05	0.251	39.380	-0.251	4.30E-05	0.251	43.030	-0.251	3.18E-05	0.251	31.770
-0.252	3.67E-06	0.252	3.665	-0.252	2.92E-06	0.252	2.916	-0.252	9.03E-06	0.252	9.025	-0.252	3.96E-05	0.252	39.560	-0.252	4.32E-05	0.252	43.180	-0.252	3.18E-05	0.252	31.820
-0.253	3.68E-06	0.253	3.675	-0.253	2.92E-06	0.253	2.919	-0.253	9.02E-06	0.253	9.020	-0.253	3.97E-05	0.253	39.720	-0.253	4.33E-05	0.253	43.330	-0.253	3.19E-05	0.253	31.880
-0.254	3.68E-06	0.254	3.684	-0.254	2.92E-06	0.254	2.923	-0.254	9.01E-06	0.254	9.010	-0.254	3.99E-05	0.254	39.900	-0.254	4.35E-05	0.254	43.490	-0.254	3.19E-05	0.254	31.930
-0.255	3.70E-06	0.255	3.696	-0.255	2.93E-06	0.255	2.927	-0.255	9.01E-06	0.255	9.005	-0.255	4.01E-05	0.255	40.060	-0.255	4.36E-05	0.255	43.630	-0.255	3.20E-05	0.255	32.000
-0.256	3.71E-06	0.256	3.706	-0.256	2.93E-06	0.256	2.930	-0.256	9.00E-06	0.256	8.995	-0.256	4.02E-05	0.256	40.240	-0.256	4.38E-05	0.256	43.790	-0.256	3.21E-05	0.256	32.050
-0.257	3.72E-06	0.257	3.718	-0.257	2.94E-06	0.257	2.936	-0.257	8.99E-06	0.257	8.992	-0.257	4.04E-05	0.257	40.400	-0.257	4.39E-05	0.257	43.930	-0.257	3.21E-05	0.257	32.130
-0.258	3.73E-06	0.258	3.726	-0.258	2.94E-06	0.258	2.937	-0.258	8.98E-06	0.258	8.980	-0.258	4.06E-05	0.258	40.570	-0.258	4.41E-05	0.258	44.080	-0.258	3.22E-05	0.258	32.170
-0.259	3.74E-06	0.259	3.738	-0.259	2.94E-06	0.259	2.941	-0.259	8.98E-06	0.259	8.976	-0.259	4.07E-05	0.259	40.720	-0.259	4.42E-05	0.259	44.220	-0.259	3.22E-05	0.259	32.240
-0.26	3.75E-06	0.26	3.748	-0.26	2.95E-06	0.26	2.945	-0.26	8.97E-06	0.26	8.966	-0.26	4.09E-05	0.26	40.890	-0.26	4.44E-05	0.26	44.370	-0.26	3.23E-05	0.26	32.290
-0.261	3.76E-06	0.261	3.759	-0.261	2.95E-06	0.261	2.948	-0.261	8.96E-06	0.261	8.960	-0.261	4.10E-05	0.261	41.040	-0.261	4.45E-05	0.261	44.500	-0.261	3.24E-05	0.261	32.360
-0.262	3.77E-06	0.262	3.770	-0.262	2.95E-06	0.262	2.953	-0.262	8.95E-06	0.262	8.952	-0.262	4.12E-05	0.262	41.200	-0.262	4.47E-05	0.262	44.650	-0.262	3.24E-05	0.262	32.410
-0.263	3.78E-06	0.263	3.782	-0.263	2.96E-06	0.263	2.957	-0.263	8.95E-06	0.263	8.947	-0.263	4.14E-05	0.263	41.350	-0.263	4.48E-05	0.263	44.770	-0.263	3.25E-05	0.263	32.480
-0.264	3.79E-06	0.264	3.791	-0.264	2.96E-06	0.264	2.959	-0.264	8.94E-06	0.264	8.936	-0.264	4.15E-05	0.264	41.510	-0.264	4.49E-05	0.264	44.920	-0.264	3.25E-05	0.264	32.530
-0.265	3.81E-06	0.265	3.805	-0.265	2.96E-06	0.265	2.964	-0.265	8.93E-06	0.265	8.934	-0.265	4.17E-05	0.265	41.650	-0.265	4.50E-05	0.265	45.040	-0.265	3.26E-05	0.265	32.600
-0.266	3.81E-06	0.266	3.814	-0.266	2.97E-06	0.266	2.967	-0.266	8.92E-06	0.266	8.922	-0.266	4.18E-05	0.266	41.800	-0.266	4.52E-05	0.266	45.170	-0.266	3.26E-05	0.266	32.640
-0.267	3.83E-06	0.267	3.826	-0.267	2.97E-06	0.267	2.971	-0.267	8.92E-06	0.267	8.919	-0.267	4.19E-05	0.267	41.940	-0.267	4.53E-05	0.267	45.290	-0.267	3.27E-05	0.267	32.710
-0.268	3.84E-06	0.268	3.838	-0.268	2.98E-06	0.268	2.975	-0.268	8.91E-06	0.268	8.910	-0.268	4.21E-05	0.268	42.090	-0.268	4.54E-05	0.268	45.420	-0.268	3.28E-05	0.268	32.750
-0.269	3.85E-06	0.269	3.849	-0.269	2.98E-06	0.269	2.979	-0.269	8.91E-06	0.269	8.905	-0.269	4.22E-05	0.269	42.220	-0.269	4.55E-05	0.269	45.530	-0.269	3.28E-05	0.269	32.820
-0.27	3.86E-06	0.27	3.861	-0.27	2.98E-06	0.27	2.983	-0.27	8.90E-06	0.27	8.896	-0.27	4.24E-05	0.27	42.360	-0.27	4.57E-05	0.27	45.650	-0.27	3.29E-05	0.27	32.860
-0.271	3.87E-06	0.271	3.874	-0.271	2.99E-06	0.271	2.987	-0.271	8.89E-06	0.271	8.892	-0.271	4.25E-05	0.271	42.490	-0.271	4.58E-05	0.271	45.760	-0.271	3.29E-05	0.271	32.920
-0.272	3.88E-06	0.272	3.884	-0.272	2.99E-06	0.272	2.990	-0.272	8.88E-06	0.272	8.883	-0.272	4.26E-05	0.272	42.630	-0.272	4.59E-05	0.272	45.870	-0.272	3.30E-05	0.272	32.960
-0.273	3.90E-06	0.273	3.898	-0.273	3.00E-06	0.273	2.995	-0.273	8.88E-06	0.273	8.880	-0.273	4.28E-05	0.273	42.750	-0.273	4.60E-05	0.273	45.970	-0.273	3.30E-05	0.273	33.020
-0.274	3.91E-06	0.274	3.908	-0.274	3.00E-06	0.274	2.997	-0.274	8.87E-06	0.274	8.869	-0.274	4.29E-05	0.274	42.880	-0.274	4.61E-05	0.274	46.070	-0.274	3.31E-05	0.274	33.060
-0.275	3.92E-06	0.275	3.923	-0.275	3.00E-06	0.275	3.003	-0.275	8.87E-06	0.275	8.867	-0.275	4.30E-05	0.275	43.000	-0.275	4.62E-05	0.275	46.160	-0.275	3.31E-05	0.275	33.120
-0.276	3.94E-06	0.276	3.935	-0.276	3.01E-06	0.276	3.007	-0.276	8.86E-06	0.276	8.858	-0.276	4.31E-05	0.276	43.140	-0.276	4.63E-05	0.276	46.260	-0.276	3.32E-05	0.276	33.160
-0.277	3.95E-06	0.277	3.946	-0.277	3.01E-06	0.277	3.010	-0.277	8.85E-06	0.277	8.854	-0.277	4.32E-05	0.277	43.240	-0.277	4.63E-05	0.277	46.340	-0.277	3.32E-05	0.277	33.210
-0.278	3.96E-06	0.278	3.960	-0.278	3.02E-06	0.278	3.015	-0.278	8.85E-06	0.278	8.845	-0.278	4.34E-05	0.278	43.360	-0.278	4.64E-05	0.278	46.430	-0.278	3.32E-05	0.278	33.240
-0.279	3.97E-06	0.279	3.974	-0.279	3.02E-06	0.279	3.020	-0.279	8.84E-06	0.279	8.842	-0.279	4.35E-05	0.279	43.450	-0.279	4.65E-05	0.279	46.500	-0.279	3.33E-05	0.279	33.290
-0.28	3.99E-06	0.28	3.985	-0.28	3.02E-06	0.28	3.023	-0.28	8.83E-06	0.28	8.832	-0.28	4.36E-05	0.28	43.570	-0.28	4.66E-05	0.28	46.570	-0.28	3.33E-05	0.28	33.320
-0.281	4.00E-06	0.281	4.001	-0.281	3.03E-06	0.281	3.029	-0.281	8.83E-06	0.281	8.830	-0.281	4.37E-05	0.281	43.670	-0.281	4.66E-05	0.281	46.630	-0.281	3.34E-05	0.281	33.370
-0.282	4.01E-06	0.282	4.012	-0.282	3.03E-06	0.282	3.032	-0.282	8.82E-06	0.282	8.820	-0.282	4.38E-05	0.282	43.780	-0.282	4.67E-05	0.282	46.700	-0.282	3.34E-05	0.282	33.400
-0.283	4.03E-06	0.283	4.027	-0.283	3.04E-06	0.283	3.037	-0.283	8.82E-06	0.283	8.818	-0.283	4.39E-05	0.283	43.870	-0.283	4.68E-05	0.283	46.750	-0.283	3.34E-05	0.283	33.440
-0.284	4.04E-06	0.284	4.039	-0.284	3.04E-06	0.284	3.041	-0.284	8.81E-06	0.284	8.808	-0.284	4.40E-05	0.284	43.960	-0.284	4.68E-05	0.284	46.800	-0.284	3.35E-05	0.284	33.460
-0.285	4.05E-06	0.285	4.053	-0.285	3.05E-06	0.285	3.045	-0.285	8.81E-06	0.285	8.805	-0.285	4.40E-05	0.285	44.040	-0.285	4.68E-05	0.285	46.840	-0.285	3.35E-05	0.285	33.500
-0.286	4.07E-06	0.286	4.067	-0.286	3.05E-06	0.286	3.050	-0.286	8.80E-06	0.286	8.797	-0.286	4.41E-05	0.286	44.130	-0.286	4.69E-05	0.286	46.880	-0.286	3.35E-05	0.286	33.510
-0.287	4.08E-06	0.287	4.081	-0.287	3.05E-06	0.287	3.054	-0.287	8.79E-06	0.287	8.794	-0.287	4.42E-05	0.287	44.200	-0.287	4.69E-05	0.287	46.900	-0.287	3.35E-05	0.287	33.540
-0.288	4.09E-06	0.288	4.094	-0.288	3.06E-06	0.288	3.059	-0.288	8.79E-06	0.288	8.785	-0.288	4.43E-05	0.288	44.290	-0.288	4.69E-05	0.288	46.940	-0.288	3.36E-05	0.288	33.560
-0.289	4.11E-06	0.289	4.111	-0.289	3.07E-06	0.289	3.065	-0.289	8.78E-06	0.289	8.784	-0.289	4.44E-05	0.289	44.360	-0.289	4.70E-05	0.289	46.950	-0.289	3.36E-05	0.289	33.590
-0.29	4.12E-06	0.29	4.123	-0.29	3.07E-06	0.29	3.067	-0.29	8.77E-06	0.29	8.774	-0.29	4.44E-05	0.29	44.430	-0.29	4.70E-05	0.29	46.960	-0.29	3.36E-05	0.29	33.590
-0.291	4.14E-06	0.291	4.139	-0.291	3.07E-06	0.291	3.073	-0.291	8.77E-06	0.291	8.772	-0.291	4.45E-05	0.291	44.490	-0.291	4.70E-05	0.291	46.970	-0.291	3.36E-05	0.291	33.620
-0.292	4.15E-06	0.292	4.153	-0.292	3.08E-06	0.292	3.078	-0.292	8.76E-06	0.292	8.764	-0.292	4.46E-05	0.292	44.560	-0.292	4.70E-05	0.292	46.970	-0.292	3.36E-05	0.292	33.620
-0.293	4.17E-06	0.293	4.167	-0.293	3.08E-06	0.293	3.081	-0.293	8.76E-06	0.293	8.761	-0.293	4.46E-05	0.293	44.610	-0.293	4.70E-05	0.293	46.950	-0.293	3.36E-05	0.293	33.630
-0.294	4.18E-06	0.294	4.182	-0.294	3.09E-06	0.294	3.087	-0.294	8.75E-06	0.294	8.753	-0.294	4.47E-05	0.294	44.680	-0.294	4.69E-05	0.294	46.940	-0.294	3.36E-05	0.294	33.630
-0.295	4.20E-06	0.295	4.198	-0.295	3.09E-06	0.295	3.092	-0.295	8.75E-06	0.295	8.751	-0.295	4.47E-05	0.295	44.710	-0.295	4.69E-05	0.295	46.910	-0.295	3.36E-05	0.295	33.640
-0.296	4.21E-06	0.296	4.212	-0.296	3.10E-06	0.296	3.096	-0.296	8.74E-06	0.296	8.742	-0.296	4.48E-05	0.296	44.770	-0.296	4.69E-05	0.296	46.890	-0.296	3.36E-05	0.296	33.630
-0.297	4.23E-06	0.297	4.229	-0.297	3.10E-06	0.297	3.102	-0.297	8.74E-06	0.297	8.741	-0.297	4.48E-05	0.297	44.800	-0.297	4.69E-05	0.297	46.850	-0.297	3.36E-05	0.297	33.630
-0.298	4.24E-06	0.298	4.243	-0.298	3.11E-06	0.298	3.105	-0.298	8.73E-06	0.298	8.732	-0.298	4.48E-05	0.298	44.840	-0.298	4.68E-05	0.298	46.810	-0.298	3.36E-05	0.298	33.610
-0.299	4.26E-06	0.299	4.260	-0.299	3.11E-06	0.299	3.111	-0.299	8.73E-06	0.299	8.731	-0.299	4.49E-05	0.299	44.870	-0.299	4.68E-05	0.299	46.750	-0.299	3.36E-05	0.299	33.610
-0.3	4.28E-06	0.3	4.275	-0.3	3.12E-06	0.3	3.117	-0.3	8.72E-06	0.3	8.723	-0.3	4.49E-05	0.3	44.920	-0.3	4.67E-05	0.3	46.700	-0.3	3.36E-05	0.3	33.590
-0.301	4.29E-06	0.301	4.292	-0.301	3.12E-06	0.301	3.121	-0.301	8.72E-06	0.301	8.721	-0.301	4.49E-05	0.301	44.930	-0.301	4.66E-05	0.301	46.630	-0.301	3.36E-05	0.301	33.580
-0.302	4.31E-06	0.302	4.308	-0.302	3.13E-06	0.302	3.126	-0.302	8.71E-06	0.302	8.714	-0.302	4.50E-05	0.302	44.970	-0.302	4.66E-05	0.302	46.570	-0.302	3.36E-05	0.302	33.550
-0.303	4.33E-06	0.303	4.325	-0.303	3.13E-06	0.303	3.132	-0.303	8.71E-06	0.303	8.711	-0.303	4.50E-05	0.303	44.970	-0.303	4.65E-05	0.303	46.480	-0.303	3.35E-05	0.303	33.540
-0.304	4.34E-06	0.304	4.340	-0.304	3.14E-06	0.304	3.136	-0.304	8.70E-06	0.304	8.703	-0.304	4.50E-05	0.304	45.000	-0.304	4.64E-05	0.304	46.400	-0.304	3.35E-05	0.304	33.500
-0.305	4.36E-06	0.305	4.359	-0.305	3.14E-06	0.305	3.142	-0.305	8.70E-06	0.305	8.703	-0.305	4.50E-05	0.305	45.010	-0.305	4.63E-05	0.305	46.300	-0.305	3.35E-05	0.305	33.490
-0.306	4.37E-06	0.306	4.373	-0.306	3.15E-06	0.306	3.146	-0.306	8.69E-06	0.306	8.693	-0.306	4.50E-05	0.306	45.020	-0.306	4.62E-05	0.306	46.210	-0.306	3.34E-05	0.306	33.440
-0.307	4.39E-06	0.307	4.394	-0.307	3.15E-06	0.307	3.154	-0.307	8.70E-06	0.307	8.695	-0.307	4.50E-05	0.307	45.030	-0.307	4.61E-05	0.307	46.110	-0.307	3.34E-05	0.307	33.420
-0.308	4.41E-06	0.308	4.411	-0.308	3.16E-06	0.308	3.160	-0.308	8.69E-06	0.308	8.688	-0.308	4.50E-05	0.308	45.040	-0.308	4.60E-05	0.308	46.010	-0.308	3.34E-05	0.308	33.380
-0.309	4.43E-06	0.309	4.427	-0.309	3.16E-06	0.309	3.163	-0.309	8.68E-06	0.309	8.684	-0.309	4.50E-05	0.309	45.020	-0.309	4.59E-05	0.309	45.880	-0.309	3.33E-05	0.309	33.340
-0.31	4.44E-06	0.31	4.444	-0.31	3.17E-06	0.31	3.169	-0.31	8.68E-06	0.31	8.678	-0.31	4.50E-05	0.31	45.030	-0.31	4.58E-05	0.31	45.760	-0.31	3.33E-05	0.31	33.290
-0.311	4.46E-06	0.311	4.464	-0.311	3.18E-06	0.311	3.175	-0.311	8.68E-06	0.311	8.676	-0.311	4.50E-05	0.311	45.010	-0.311	4.56E-05	0.311	45.610	-0.311	3.33E-05	0.311	33.250
-0.312	4.48E-06	0.312	4.479	-0.312	3.18E-06	0.312	3.179	-0.312	8.67E-06	0.312	8.668	-0.312	4.50E-05	0.312	45.010	-0.312	4.55E-05	0.312	45.480	-0.312	3.32E-05	0.312	33.190
-0.313	4.50E-06	0.313	4.501	-0.313	3.19E-06	0.313	3.187	-0.313	8.67E-06	0.313	8.668	-0.313	4.50E-05	0.313	44.990	-0.313	4.53E-05	0.313	45.330	-0.313	3.31E-05	0.313	33.140
-0.314	4.52E-06	0.314	4.517	-0.314	3.19E-06	0.314	3.191	-0.314	8.66E-06	0.314	8.660	-0.314	4.50E-05	0.314	44.980	-0.314	4.52E-05	0.314	45.190	-0.314	3.31E-05	0.314	33.080
-0.315	4.54E-06	0.315	4.537	-0.315	3.20E-06	0.315	3.197	-0.315	8.66E-06	0.315	8.659	-0.315	4.50E-05	0.315	44.950	-0.315	4.50E-05	0.315	45.030	-0.315	3.30E-05	0.315	33.030
-0.316	4.56E-06	0.316	4.555	-0.316	3.20E-06	0.316	3.202	-0.316	8.65E-06	0.316	8.653	-0.316	4.49E-05	0.316	44.930	-0.316	4.49E-05	0.316	44.870	-0.316	3.30E-05	0.316	32.960
-0.317	4.57E-06	0.317	4.574	-0.317	3.21E-06	0.317	3.208	-0.317	8.65E-06	0.317	8.652	-0.317	4.49E-05	0.317	44.900	-0.317	4.47E-05	0.317	44.700	-0.317	3.29E-05	0.317	32.910
-0.318	4.59E-06	0.318	4.593	-0.318	3.21E-06	0.318	3.214	-0.318	8.65E-06	0.318	8.645	-0.318	4.49E-05	0.318	44.870	-0.318	4.45E-05	0.318	44.540	-0.318	3.28E-05	0.318	32.830
-0.319	4.61E-06	0.319	4.614	-0.319	3.22E-06	0.319	3.219	-0.319	8.64E-06	0.319	8.644	-0.319	4.48E-05	0.319	44.840	-0.319	4.44E-05	0.319	44.360	-0.319	3.28E-05	0.319	32.760
-0.32	4.63E-06	0.32	4.632	-0.32	3.23E-06	0.32	3.225	-0.32	8.64E-06	0.32	8.637	-0.32	4.48E-05	0.32	44.820	-0.32	4.42E-05	0.32	44.180	-0.32	3.27E-05	0.32	32.690
-0.321	4.65E-06	0.321	4.654	-0.321	3.23E-06	0.321	3.232	-0.321	8.64E-06	0.321	8.638	-0.321	4.48E-05	0.321	44.780	-0.321	4.40E-05	0.321	43.990	-0.321	3.26E-05	0.321	32.630
-0.322	4.67E-06	0.322	4.672	-0.322	3.24E-06	0.322	3.236	-0.322	8.63E-06	0.322	8.631	-0.322	4.48E-05	0.322	44.750	-0.322	4.38E-05	0.322	43.810	-0.322	3.26E-05	0.322	32.550
-0.323	4.69E-06	0.323	4.694	-0.323	3.24E-06	0.323	3.243	-0.323	8.63E-06	0.323	8.631	-0.323	4.47E-05	0.323	44.700	-0.323	4.36E-05	0.323	43.610	-0.323	3.25E-05	0.323	32.480
-0.324	4.71E-06	0.324	4.714	-0.324	3.25E-06	0.324	3.249	-0.324	8.63E-06	0.324	8.625	-0.324	4.47E-05	0.324	44.670	-0.324	4.34E-05	0.324	43.420	-0.324	3.24E-05	0.324	32.390
-0.325	4.74E-06	0.325	4.735	-0.325	3.26E-06	0.325	3.255	-0.325	8.62E-06	0.325	8.624	-0.325	4.46E-05	0.325	44.610	-0.325	4.32E-05	0.325	43.210	-0.325	3.23E-05	0.325	32.320
-0.326	4.76E-06	0.326	4.756	-0.326	3.26E-06	0.326	3.262	-0.326	8.62E-06	0.326	8.618	-0.326	4.46E-05	0.326	44.570	-0.326	4.30E-05	0.326	43.020	-0.326	3.22E-05	0.326	32.230
-0.327	4.78E-06	0.327	4.779	-0.327	3.27E-06	0.327	3.268	-0.327	8.62E-06	0.327	8.618	-0.327	4.45E-05	0.327	44.520	-0.327	4.28E-05	0.327	42.810	-0.327	3.22E-05	0.327	32.160
-0.328	4.80E-06	0.328	4.798	-0.328	3.27E-06	0.328	3.274	-0.328	8.61E-06	0.328	8.611	-0.328	4.45E-05	0.328	44.470	-0.328	4.26E-05	0.328	42.600	-0.328	3.21E-05	0.328	32.060
-0.329	4.82E-06	0.329	4.823	-0.329	3.28E-06	0.329	3.280	-0.329	8.61E-06	0.329	8.613	-0.329	4.44E-05	0.329	44.410	-0.329	4.24E-05	0.329	42.390	-0.329	3.20E-05	0.329	31.990
-0.33	4.84E-06	0.33	4.842	-0.33	3.29E-06	0.33	3.286	-0.33	8.61E-06	0.33	8.606	-0.33	4.44E-05	0.33	44.360	-0.33	4.22E-05	0.33	42.180	-0.33	3.19E-05	0.33	31.890
-0.331	4.87E-06	0.331	4.866	-0.331	3.29E-06	0.331	3.293	-0.331	8.61E-06	0.331	8.606	-0.331	4.43E-05	0.331	44.300	-0.331	4.20E-05	0.331	41.960	-0.331	3.18E-05	0.331	31.810
-0.332	4.89E-06	0.332	4.888	-0.332	3.30E-06	0.332	3.299	-0.332	8.60E-06	0.332	8.601	-0.332	4.43E-05	0.332	44.260	-0.332	4.18E-05	0.332	41.750	-0.332	3.17E-05	0.332	31.710
-0.333	4.91E-06	0.333	4.911	-0.333	3.31E-06	0.333	3.306	-0.333	8.60E-06	0.333	8.600	-0.333	4.42E-05	0.333	44.190	-0.333	4.15E-05	0.333	41.530	-0.333	3.16E-05	0.333	31.620
-0.334	4.93E-06	0.334	4.934	-0.334	3.31E-06	0.334	3.312	-0.334	8.60E-06	0.334	8.595	-0.334	4.41E-05	0.334	44.140	-0.334	4.13E-05	0.334	41.310	-0.334	3.15E-05	0.334	31.530
-0.335	4.96E-06	0.335	4.958	-0.335	3.32E-06	0.335	3.319	-0.335	8.60E-06	0.335	8.596	-0.335	4.41E-05	0.335	44.070	-0.335	4.11E-05	0.335	41.090	-0.335	3.15E-05	0.335	31.450
-0.336	4.98E-06	0.336	4.980	-0.336	3.33E-06	0.336	3.325	-0.336	8.59E-06	0.336	8.590	-0.336	4.40E-05	0.336	44.020	-0.336	4.09E-05	0.336	40.870	-0.336	3.14E-05	0.336	31.350
-0.337	5.01E-06	0.337	5.006	-0.337	3.33E-06	0.337	3.332	-0.337	8.59E-06	0.337	8.592	-0.337	4.40E-05	0.337	43.950	-0.337	4.07E-05	0.337	40.650	-0.337	3.13E-05	0.337	31.270
-0.338	5.03E-06	0.338	5.027	-0.338	3.34E-06	0.338	3.338	-0.338	8.59E-06	0.338	8.585	-0.338	4.39E-05	0.338	43.900	-0.338	4.04E-05	0.338	40.430	-0.338	3.12E-05	0.338	31.160
-0.339	5.05E-06	0.339	5.054	-0.339	3.35E-06	0.339	3.346	-0.339	8.59E-06	0.339	8.587	-0.339	4.38E-05	0.339	43.830	-0.339	4.02E-05	0.339	40.220	-0.339	3.11E-05	0.339	31.080
-0.34	5.08E-06	0.34	5.078	-0.34	3.35E-06	0.34	3.353	-0.34	8.58E-06	0.34	8.582	-0.34	4.38E-05	0.34	43.770	-0.34	4.00E-05	0.34	40.000	-0.34	3.10E-05	0.34	30.970
-0.341	5.10E-06	0.341	5.102	-0.341	3.36E-06	0.341	3.359	-0.341	8.58E-06	0.341	8.582	-0.341	4.37E-05	0.341	43.690	-0.341	3.98E-05	0.341	39.770	-0.341	3.09E-05	0.341	30.880
-0.342	5.13E-06	0.342	5.127	-0.342	3.37E-06	0.342	3.366	-0.342	8.58E-06	0.342	8.578	-0.342	4.36E-05	0.342	43.640	-0.342	3.96E-05	0.342	39.550	-0.342	3.08E-05	0.342	30.790
-0.343	5.15E-06	0.343	5.153	-0.343	3.37E-06	0.343	3.373	-0.343	8.58E-06	0.343	8.579	-0.343	4.36E-05	0.343	43.560	-0.343	3.93E-05	0.343	39.320	-0.343	3.07E-05	0.343	30.700
-0.344	5.18E-06	0.344	5.178	-0.344	3.38E-06	0.344	3.379	-0.344	8.57E-06	0.344	8.574	-0.344	4.35E-05	0.344	43.500	-0.344	3.91E-05	0.344	39.110	-0.344	3.06E-05	0.344	30.600
-0.345	5.21E-06	0.345	5.206	-0.345	3.39E-06	0.345	3.387	-0.345	8.58E-06	0.345	8.576	-0.345	4.34E-05	0.345	43.420	-0.345	3.89E-05	0.345	38.890	-0.345	3.05E-05	0.345	30.520
-0.346	5.23E-06	0.346	5.230	-0.346	3.39E-06	0.346	3.394	-0.346	8.57E-06	0.346	8.571	-0.346	4.34E-05	0.346	43.360	-0.346	3.87E-05	0.346	38.680	-0.346	3.04E-05	0.346	30.420
-0.347	5.26E-06	0.347	5.258	-0.347	3.40E-06	0.347	3.401	-0.347	8.57E-06	0.347	8.573	-0.347	4.33E-05	0.347	43.290	-0.347	3.85E-05	0.347	38.460	-0.347	3.03E-05	0.347	30.330
-0.348	5.29E-06	0.348	5.285	-0.348	3.41E-06	0.348	3.409	-0.348	8.57E-06	0.348	8.569	-0.348	4.32E-05	0.348	43.230	-0.348	3.83E-05	0.348	38.250	-0.348	3.02E-05	0.348	30.240
-0.349	5.31E-06	0.349	5.312	-0.349	3.42E-06	0.349	3.415	-0.349	8.57E-06	0.349	8.569	-0.349	4.32E-05	0.349	43.150	-0.349	3.80E-05	0.349	38.040	-0.349	3.02E-05	0.349	30.150
-0.35	5.34E-06	0.35	5.339	-0.35	3.42E-06	0.35	3.423	-0.35	8.57E-06	0.35	8.566	-0.35	4.31E-05	0.35	43.090	-0.35	3.78E-05	0.35	37.840	-0.35	3.01E-05	0.35	30.050
-0.351	5.37E-06	0.351	5.367	-0.351	3.43E-06	0.351	3.431	-0.351	8.57E-06	0.351	8.567	-0.351	4.30E-05	0.351	43.010	-0.351	3.76E-05	0.351	37.620	-0.351	3.00E-05	0.351	29.960
-0.352	5.39E-06	0.352	5.394	-0.352	3.44E-06	0.352	3.438	-0.352	8.56E-06	0.352	8.564	-0.352	4.30E-05	0.352	42.950	-0.352	3.74E-05	0.352	37.420	-0.352	2.99E-05	0.352	29.860
-0.353	5.43E-06	0.353	5.425	-0.353	3.45E-06	0.353	3.447	-0.353	8.57E-06	0.353	8.566	-0.353	4.29E-05	0.353	42.880	-0.353	3.72E-05	0.353	37.220	-0.353	2.98E-05	0.353	29.780
-0.354	5.45E-06	0.354	5.450	-0.354	3.45E-06	0.354	3.453	-0.354	8.56E-06	0.354	8.561	-0.354	4.28E-05	0.354	42.810	-0.354	3.70E-05	0.354	37.010	-0.354	2.97E-05	0.354	29.680
-0.355	5.48E-06	0.355	5.481	-0.355	3.46E-06	0.355	3.461	-0.355	8.56E-06	0.355	8.563	-0.355	4.27E-05	0.355	42.740	-0.355	3.68E-05	0.355	36.810	-0.355	2.96E-05	0.355	29.610
-0.356	5.51E-06	0.356	5.510	-0.356	3.47E-06	0.356	3.470	-0.356	8.56E-06	0.356	8.560	-0.356	4.27E-05	0.356	42.670	-0.356	3.66E-05	0.356	36.620	-0.356	2.95E-05	0.356	29.510
-0.357	5.54E-06	0.357	5.539	-0.357	3.48E-06	0.357	3.476	-0.357	8.56E-06	0.357	8.562	-0.357	4.26E-05	0.357	42.600	-0.357	3.64E-05	0.357	36.420	-0.357	2.94E-05	0.357	29.430
-0.358	5.57E-06	0.358	5.570	-0.358	3.49E-06	0.358	3.486	-0.358	8.56E-06	0.358	8.560	-0.358	4.25E-05	0.358	42.530	-0.358	3.62E-05	0.358	36.240	-0.358	2.93E-05	0.358	29.340
-0.359	5.60E-06	0.359	5.602	-0.359	3.49E-06	0.359	3.494	-0.359	8.56E-06	0.359	8.562	-0.359	4.25E-05	0.359	42.470	-0.359	3.61E-05	0.359	36.050	-0.359	2.93E-05	0.359	29.260
-0.36	5.63E-06	0.36	5.630	-0.36	3.50E-06	0.36	3.501	-0.36	8.56E-06	0.36	8.558	-0.36	4.24E-05	0.36	42.400	-0.36	3.59E-05	0.36	35.860	-0.36	2.92E-05	0.36	29.160
-0.361	5.66E-06	0.361	5.663	-0.361	3.51E-06	0.361	3.510	-0.361	8.56E-06	0.361	8.562	-0.361	4.23E-05	0.361	42.330	-0.361	3.57E-05	0.361	35.680	-0.361	2.91E-05	0.361	29.090
-0.362	5.69E-06	0.362	5.692	-0.362	3.52E-06	0.362	3.517	-0.362	8.56E-06	0.362	8.557	-0.362	4.23E-05	0.362	42.260	-0.362	3.55E-05	0.362	35.500	-0.362	2.90E-05	0.362	28.990
-0.363	5.72E-06	0.363	5.724	-0.363	3.53E-06	0.363	3.525	-0.363	8.56E-06	0.363	8.561	-0.363	4.22E-05	0.363	42.190	-0.363	3.53E-05	0.363	35.310	-0.363	2.89E-05	0.363	28.920
-0.364	5.76E-06	0.364	5.755	-0.364	3.53E-06	0.364	3.534	-0.364	8.56E-06	0.364	8.558	-0.364	4.21E-05	0.364	42.120	-0.364	3.51E-05	0.364	35.140	-0.364	2.88E-05	0.364	28.830
-0.365	5.79E-06	0.365	5.787	-0.365	3.54E-06	0.365	3.542	-0.365	8.56E-06	0.365	8.561	-0.365	4.21E-05	0.365	42.050	-0.365	3.50E-05	0.365	34.960	-0.365	2.88E-05	0.365	28.760
-0.366	5.82E-06	0.366	5.820	-0.366	3.55E-06	0.366	3.551	-0.366	8.56E-06	0.366	8.558	-0.366	4.20E-05	0.366	41.990	-0.366	3.48E-05	0.366	34.800	-0.366	2.87E-05	0.366	28.670
-0.367	5.85E-06	0.367	5.853	-0.367	3.56E-06	0.367	3.559	-0.367	8.56E-06	0.367	8.561	-0.367	4.19E-05	0.367	41.910	-0.367	3.46E-05	0.367	34.620	-0.367	2.86E-05	0.367	28.600
-0.368	5.89E-06	0.368	5.885	-0.368	3.57E-06	0.368	3.568	-0.368	8.56E-06	0.368	8.558	-0.368	4.19E-05	0.368	41.850	-0.368	3.45E-05	0.368	34.460	-0.368	2.85E-05	0.368	28.520
-0.369	5.92E-06	0.369	5.920	-0.369	3.58E-06	0.369	3.577	-0.369	8.56E-06	0.369	8.563	-0.369	4.18E-05	0.369	41.780	-0.369	3.43E-05	0.369	34.300	-0.369	2.85E-05	0.369	28.450
-0.37	5.95E-06	0.37	5.950	-0.37	3.59E-06	0.37	3.585	-0.37	8.56E-06	0.37	8.559	-0.37	4.17E-05	0.37	41.720	-0.37	3.41E-05	0.37	34.140	-0.37	2.84E-05	0.37	28.360
-0.371	5.99E-06	0.371	5.987	-0.371	3.59E-06	0.371	3.594	-0.371	8.56E-06	0.371	8.563	-0.371	4.17E-05	0.371	41.650	-0.371	3.40E-05	0.371	33.980	-0.371	2.83E-05	0.371	28.290
-0.372	6.02E-06	0.372	6.020	-0.372	3.60E-06	0.372	3.603	-0.372	8.56E-06	0.372	8.562	-0.372	4.16E-05	0.372	41.590	-0.372	3.38E-05	0.372	33.830	-0.372	2.82E-05	0.372	28.210
-0.373	6.05E-06	0.373	6.054	-0.373	3.61E-06	0.373	3.611	-0.373	8.56E-06	0.373	8.564	-0.373	4.15E-05	0.373	41.520	-0.373	3.37E-05	0.373	33.670	-0.373	2.82E-05	0.373	28.150
-0.374	6.09E-06	0.374	6.089	-0.374	3.62E-06	0.374	3.621	-0.374	8.56E-06	0.374	8.563	-0.374	4.15E-05	0.374	41.460	-0.374	3.35E-05	0.374	33.530	-0.374	2.81E-05	0.374	28.070
-0.375	6.13E-06	0.375	6.125	-0.375	3.63E-06	0.375	3.630	-0.375	8.57E-06	0.375	8.567	-0.375	4.14E-05	0.375	41.390	-0.375	3.34E-05	0.375	33.380	-0.375	2.80E-05	0.375	28.010
-0.376	6.16E-06	0.376	6.159	-0.376	3.64E-06	0.376	3.639	-0.376	8.56E-06	0.376	8.564	-0.376	4.13E-05	0.376	41.340	-0.376	3.32E-05	0.376	33.240	-0.376	2.79E-05	0.376	27.930
-0.377	6.20E-06	0.377	6.197	-0.377	3.65E-06	0.377	3.649	-0.377	8.57E-06	0.377	8.570	-0.377	4.13E-05	0.377	41.280	-0.377	3.31E-05	0.377	33.090	-0.377	2.79E-05	0.377	27.870
-0.378	6.23E-06	0.378	6.232	-0.378	3.66E-06	0.378	3.658	-0.378	8.57E-06	0.378	8.568	-0.378	4.12E-05	0.378	41.210	-0.378	3.30E-05	0.378	32.950	-0.378	2.78E-05	0.378	27.800
-0.379	6.27E-06	0.379	6.269	-0.379	3.67E-06	0.379	3.668	-0.379	8.57E-06	0.379	8.572	-0.379	4.12E-05	0.379	41.150	-0.379	3.28E-05	0.379	32.820	-0.379	2.78E-05	0.379	27.750
-0.38	6.31E-06	0.38	6.306	-0.38	3.68E-06	0.38	3.677	-0.38	8.57E-06	0.38	8.571	-0.38	4.11E-05	0.38	41.090	-0.38	3.27E-05	0.38	32.690	-0.38	2.77E-05	0.38	27.670
-0.381	6.34E-06	0.381	6.343	-0.381	3.69E-06	0.381	3.686	-0.381	8.58E-06	0.381	8.575	-0.381	4.10E-05	0.381	41.030	-0.381	3.26E-05	0.381	32.550	-0.381	2.76E-05	0.381	27.610
-0.382	6.38E-06	0.382	6.381	-0.382	3.70E-06	0.382	3.697	-0.382	8.58E-06	0.382	8.575	-0.382	4.10E-05	0.382	40.970	-0.382	3.24E-05	0.382	32.430	-0.382	2.75E-05	0.382	27.540
-0.383	6.42E-06	0.383	6.420	-0.383	3.71E-06	0.383	3.706	-0.383	8.58E-06	0.383	8.579	-0.383	4.09E-05	0.383	40.910	-0.383	3.23E-05	0.383	32.300	-0.383	2.75E-05	0.383	27.480
-0.384	6.46E-06	0.384	6.458	-0.384	3.72E-06	0.384	3.716	-0.384	8.58E-06	0.384	8.578	-0.384	4.09E-05	0.384	40.850	-0.384	3.22E-05	0.384	32.180	-0.384	2.74E-05	0.384	27.410
-0.385	6.50E-06	0.385	6.498	-0.385	3.73E-06	0.385	3.727	-0.385	8.58E-06	0.385	8.584	-0.385	4.08E-05	0.385	40.800	-0.385	3.21E-05	0.385	32.060	-0.385	2.74E-05	0.385	27.360
-0.386	6.53E-06	0.386	6.533	-0.386	3.74E-06	0.386	3.735	-0.386	8.58E-06	0.386	8.582	-0.386	4.08E-05	0.386	40.750	-0.386	3.19E-05	0.386	31.940	-0.386	2.73E-05	0.386	27.290
-0.387	6.57E-06	0.387	6.574	-0.387	3.75E-06	0.387	3.746	-0.387	8.59E-06	0.387	8.588	-0.387	4.07E-05	0.387	40.680	-0.387	3.18E-05	0.387	31.820	-0.387	2.72E-05	0.387	27.240
-0.388	6.61E-06	0.388	6.613	-0.388	3.76E-06	0.388	3.757	-0.388	8.59E-06	0.388	8.588	-0.388	4.06E-05	0.388	40.630	-0.388	3.17E-05	0.388	31.710	-0.388	2.72E-05	0.388	27.180
-0.389	6.65E-06	0.389	6.653	-0.389	3.77E-06	0.389	3.766	-0.389	8.59E-06	0.389	8.592	-0.389	4.06E-05	0.389	40.560	-0.389	3.16E-05	0.389	31.600	-0.389	2.71E-05	0.389	27.130
-0.39	6.69E-06	0.39	6.694	-0.39	3.78E-06	0.39	3.777	-0.39	8.59E-06	0.39	8.593	-0.39	4.05E-05	0.39	40.510	-0.39	3.15E-05	0.39	31.500	-0.39	2.71E-05	0.39	27.070
-0.391	6.74E-06	0.391	6.735	-0.391	3.79E-06	0.391	3.787	-0.391	8.60E-06	0.391	8.599	-0.391	4.05E-05	0.391	40.460	-0.391	3.14E-05	0.391	31.380	-0.391	2.70E-05	0.391	27.020
-0.392	6.77E-06	0.392	6.774	-0.392	3.80E-06	0.392	3.797	-0.392	8.60E-06	0.392	8.598	-0.392	4.04E-05	0.392	40.410	-0.392	3.13E-05	0.392	31.280	-0.392	2.70E-05	0.392	26.960
-0.393	6.82E-06	0.393	6.818	-0.393	3.81E-06	0.393	3.808	-0.393	8.61E-06	0.393	8.606	-0.393	4.04E-05	0.393	40.350	-0.393	3.12E-05	0.393	31.180	-0.393	2.69E-05	0.393	26.920
-0.394	6.86E-06	0.394	6.857	-0.394	3.82E-06	0.394	3.818	-0.394	8.61E-06	0.394	8.605	-0.394	4.03E-05	0.394	40.300	-0.394	3.11E-05	0.394	31.080	-0.394	2.69E-05	0.394	26.860
-0.395	6.90E-06	0.395	6.900	-0.395	3.83E-06	0.395	3.829	-0.395	8.61E-06	0.395	8.611	-0.395	4.03E-05	0.395	40.250	-0.395	3.10E-05	0.395	30.980	-0.395	2.68E-05	0.395	26.820
-0.396	6.94E-06	0.396	6.942	-0.396	3.84E-06	0.396	3.840	-0.396	8.61E-06	0.396	8.612	-0.396	4.02E-05	0.396	40.200	-0.396	3.09E-05	0.396	30.890	-0.396	2.68E-05	0.396	26.760
-0.397	6.98E-06	0.397	6.984	-0.397	3.85E-06	0.397	3.851	-0.397	8.62E-06	0.397	8.618	-0.397	4.02E-05	0.397	40.150	-0.397	3.08E-05	0.397	30.790	-0.397	2.67E-05	0.397	26.720
-0.398	7.03E-06	0.398	7.027	-0.398	3.86E-06	0.398	3.862	-0.398	8.62E-06	0.398	8.619	-0.398	4.01E-05	0.398	40.100	-0.398	3.07E-05	0.398	30.700	-0.398	2.67E-05	0.398	26.660
-0.399	7.07E-06	0.399	7.070	-0.399	3.87E-06	0.399	3.873	-0.399	8.63E-06	0.399	8.626	-0.399	4.01E-05	0.399	40.050	-0.399	3.06E-05	0.399	30.610	-0.399	2.66E-05	0.399	26.620
-0.4	7.11E-06	0.4	7.112	-0.4	3.88E-06	0.4	3.884	-0.4	8.63E-06	0.4	8.626	-0.4	4.00E-05	0.4	40.000	-0.4	3.05E-05	0.4	30.530	-0.4	2.66E-05	0.4	26.570
-0.401	7.16E-06	0.401	7.159	-0.401	3.90E-06	0.401	3.896	-0.401	8.63E-06	0.401	8.634	-0.401	4.00E-05	0.401	39.960	-0.401	3.04E-05	0.401	30.440	-0.401	2.65E-05	0.401	26.530
-0.402	7.20E-06	0.402	7.200	-0.402	3.91E-06	0.402	3.906	-0.402	8.63E-06	0.402	8.633	-0.402	3.99E-05	0.402	39.910	-0.402	3.04E-05	0.402	30.360	-0.402	2.65E-05	0.402	26.480
-0.403	7.25E-06	0.403	7.246	-0.403	3.92E-06	0.403	3.918	-0.403	8.64E-06	0.403	8.643	-0.403	3.99E-05	0.403	39.850	-0.403	3.03E-05	0.403	30.280	-0.403	2.64E-05	0.403	26.440
-0.404	7.29E-06	0.404	7.291	-0.404	3.93E-06	0.404	3.931	-0.404	8.64E-06	0.404	8.644	-0.404	3.98E-05	0.404	39.810	-0.404	3.02E-05	0.404	30.200	-0.404	2.64E-05	0.404	26.400
-0.405	7.34E-06	0.405	7.335	-0.405	3.94E-06	0.405	3.941	-0.405	8.66E-06	0.405	8.655	-0.405	3.98E-05	0.405	39.750	-0.405	3.01E-05	0.405	30.110	-0.405	2.64E-05	0.405	26.360
-0.406	7.38E-06	0.406	7.380	-0.406	3.95E-06	0.406	3.954	-0.406	8.67E-06	0.406	8.673	-0.406	3.97E-05	0.406	39.710	-0.406	3.00E-05	0.406	30.040	-0.406	2.63E-05	0.406	26.310
-0.407	7.43E-06	0.407	7.426	-0.407	3.97E-06	0.407	3.965	-0.407	8.68E-06	0.407	8.681	-0.407	3.97E-05	0.407	39.660	-0.407	3.00E-05	0.407	29.960	-0.407	2.63E-05	0.407	26.280
-0.408	7.47E-06	0.408	7.470	-0.408	3.98E-06	0.408	3.978	-0.408	8.68E-06	0.408	8.681	-0.408	3.96E-05	0.408	39.620	-0.408	2.99E-05	0.408	29.900	-0.408	2.62E-05	0.408	26.230
-0.409	7.52E-06	0.409	7.519	-0.409	3.99E-06	0.409	3.991	-0.409	8.69E-06	0.409	8.694	-0.409	3.96E-05	0.409	39.570	-0.409	2.98E-05	0.409	29.830	-0.409	2.62E-05	0.409	26.200
-0.41	7.57E-06	0.41	7.568	-0.41	4.01E-06	0.41	4.006	-0.41	8.69E-06	0.41	8.694	-0.41	3.95E-05	0.41	39.530	-0.41	2.98E-05	0.41	29.770	-0.41	2.62E-05	0.41	26.170
-0.411	7.61E-06	0.411	7.613	-0.411	4.02E-06	0.411	4.016	-0.411	8.70E-06	0.411	8.699	-0.411	3.95E-05	0.411	39.480	-0.411	2.97E-05	0.411	29.700	-0.411	2.61E-05	0.411	26.140
-0.412	7.66E-06	0.412	7.659	-0.412	4.03E-06	0.412	4.029	-0.412	8.70E-06	0.412	8.697	-0.412	3.94E-05	0.412	39.440	-0.412	2.96E-05	0.412	29.630	-0.412	2.61E-05	0.412	26.090
-0.413	7.71E-06	0.413	7.705	-0.413	4.04E-06	0.413	4.040	-0.413	8.70E-06	0.413	8.700	-0.413	3.94E-05	0.413	39.390	-0.413	2.96E-05	0.413	29.560	-0.413	2.61E-05	0.413	26.060
-0.414	7.75E-06	0.414	7.752	-0.414	4.05E-06	0.414	4.053	-0.414	8.70E-06	0.414	8.701	-0.414	3.94E-05	0.414	39.350	-0.414	2.95E-05	0.414	29.510	-0.414	2.60E-05	0.414	26.020
-0.415	7.80E-06	0.415	7.800	-0.415	4.07E-06	0.415	4.065	-0.415	8.71E-06	0.415	8.709	-0.415	3.93E-05	0.415	39.310	-0.415	2.94E-05	0.415	29.440	-0.415	2.60E-05	0.415	25.990
-0.416	7.85E-06	0.416	7.847	-0.416	4.08E-06	0.416	4.079	-0.416	8.71E-06	0.416	8.712	-0.416	3.93E-05	0.416	39.270	-0.416	2.94E-05	0.416	29.390	-0.416	2.60E-05	0.416	25.960
-0.417	7.90E-06	0.417	7.898	-0.417	4.09E-06	0.417	4.092	-0.417	8.72E-06	0.417	8.722	-0.417	3.92E-05	0.417	39.230	-0.417	2.93E-05	0.417	29.330	-0.417	2.59E-05	0.417	25.930
-0.418	7.94E-06	0.418	7.943	-0.418	4.10E-06	0.418	4.104	-0.418	8.72E-06	0.418	8.723	-0.418	3.92E-05	0.418	39.190	-0.418	2.93E-05	0.418	29.270	-0.418	2.59E-05	0.418	25.900
-0.419	7.99E-06	0.419	7.994	-0.419	4.12E-06	0.419	4.117	-0.419	8.73E-06	0.419	8.733	-0.419	3.92E-05	0.419	39.150	-0.419	2.92E-05	0.419	29.210	-0.419	2.59E-05	0.419	25.870
-0.42	8.04E-06	0.42	8.042	-0.42	4.13E-06	0.42	4.131	-0.42	8.74E-06	0.42	8.736	-0.42	3.91E-05	0.42	39.110	-0.42	2.92E-05	0.42	29.160	-0.42	2.58E-05	0.42	25.840
-0.421	8.09E-06	0.421	8.090	-0.421	4.14E-06	0.421	4.143	-0.421	8.74E-06	0.421	8.744	-0.421	3.91E-05	0.421	39.060	-0.421	2.91E-05	0.421	29.100	-0.421	2.58E-05	0.421	25.810
-0.422	8.14E-06	0.422	8.139	-0.422	4.16E-06	0.422	4.157	-0.422	8.75E-06	0.422	8.749	-0.422	3.90E-05	0.422	39.020	-0.422	2.91E-05	0.422	29.060	-0.422	2.58E-05	0.422	25.780
-0.423	8.19E-06	0.423	8.189	-0.423	4.17E-06	0.423	4.170	-0.423	8.76E-06	0.423	8.759	-0.423	3.90E-05	0.423	38.980	-0.423	2.90E-05	0.423	29.010	-0.423	2.58E-05	0.423	25.760
-0.424	8.24E-06	0.424	8.238	-0.424	4.18E-06	0.424	4.184	-0.424	8.76E-06	0.424	8.762	-0.424	3.90E-05	0.424	38.950	-0.424	2.90E-05	0.424	28.960	-0.424	2.57E-05	0.424	25.730
-0.425	8.29E-06	0.425	8.289	-0.425	4.20E-06	0.425	4.198	-0.425	8.77E-06	0.425	8.773	-0.425	3.89E-05	0.425	38.900	-0.425	2.89E-05	0.425	28.920	-0.425	2.57E-05	0.425	25.700
-0.426	8.34E-06	0.426	8.337	-0.426	4.21E-06	0.426	4.211	-0.426	8.78E-06	0.426	8.776	-0.426	3.89E-05	0.426	38.870	-0.426	2.89E-05	0.426	28.870	-0.426	2.57E-05	0.426	25.670
-0.427	8.39E-06	0.427	8.388	-0.427	4.23E-06	0.427	4.225	-0.427	8.79E-06	0.427	8.788	-0.427	3.88E-05	0.427	38.840	-0.427	2.88E-05	0.427	28.830	-0.427	2.57E-05	0.427	25.660
-0.428	8.44E-06	0.428	8.438	-0.428	4.24E-06	0.428	4.240	-0.428	8.79E-06	0.428	8.793	-0.428	3.88E-05	0.428	38.810	-0.428	2.88E-05	0.428	28.790	-0.428	2.56E-05	0.428	25.630
-0.429	8.49E-06	0.429	8.489	-0.429	4.25E-06	0.429	4.254	-0.429	8.80E-06	0.429	8.804	-0.429	3.88E-05	0.429	38.770	-0.429	2.87E-05	0.429	28.740	-0.429	2.56E-05	0.429	25.610
-0.43	8.54E-06	0.43	8.539	-0.43	4.27E-06	0.43	4.269	-0.43	8.81E-06	0.43	8.808	-0.43	3.87E-05	0.43	38.740	-0.43	2.87E-05	0.43	28.710	-0.43	2.56E-05	0.43	25.590
-0.431	8.59E-06	0.431	8.590	-0.431	4.28E-06	0.431	4.282	-0.431	8.82E-06	0.431	8.819	-0.431	3.87E-05	0.431	38.700	-0.431	2.87E-05	0.431	28.670	-0.431	2.56E-05	0.431	25.570
-0.432	8.64E-06	0.432	8.639	-0.432	4.30E-06	0.432	4.297	-0.432	8.83E-06	0.432	8.825	-0.432	3.87E-05	0.432	38.670	-0.432	2.86E-05	0.432	28.630	-0.432	2.55E-05	0.432	25.540
-0.433	8.69E-06	0.433	8.693	-0.433	4.31E-06	0.433	4.312	-0.433	8.84E-06	0.433	8.837	-0.433	3.86E-05	0.433	38.630	-0.433	2.86E-05	0.433	28.590	-0.433	2.55E-05	0.433	25.530
-0.434	8.74E-06	0.434	8.741	-0.434	4.33E-06	0.434	4.327	-0.434	8.84E-06	0.434	8.842	-0.434	3.86E-05	0.434	38.590	-0.434	2.86E-05	0.434	28.560	-0.434	2.55E-05	0.434	25.500
-0.435	8.80E-06	0.435	8.795	-0.435	4.34E-06	0.435	4.341	-0.435	8.86E-06	0.435	8.855	-0.435	3.86E-05	0.435	38.560	-0.435	2.85E-05	0.435	28.530	-0.435	2.55E-05	0.435	25.490
-0.436	8.85E-06	0.436	8.846	-0.436	4.36E-06	0.436	4.357	-0.436	8.86E-06	0.436	8.861	-0.436	3.85E-05	0.436	38.530	-0.436	2.85E-05	0.436	28.500	-0.436	2.55E-05	0.436	25.470
-0.437	8.90E-06	0.437	8.896	-0.437	4.37E-06	0.437	4.370	-0.437	8.87E-06	0.437	8.872	-0.437	3.85E-05	0.437	38.500	-0.437	2.85E-05	0.437	28.460	-0.437	2.55E-05	0.437	25.450
-0.438	8.95E-06	0.438	8.948	-0.438	4.39E-06	0.438	4.387	-0.438	8.88E-06	0.438	8.878	-0.438	3.85E-05	0.438	38.470	-0.438	2.84E-05	0.438	28.440	-0.438	2.54E-05	0.438	25.430
-0.439	9.00E-06	0.439	9.000	-0.439	4.40E-06	0.439	4.401	-0.439	8.89E-06	0.439	8.891	-0.439	3.84E-05	0.439	38.440	-0.439	2.84E-05	0.439	28.400	-0.439	2.54E-05	0.439	25.410
-0.44	9.05E-06	0.44	9.050	-0.44	4.42E-06	0.44	4.417	-0.44	8.90E-06	0.44	8.896	-0.44	3.84E-05	0.44	38.400	-0.44	2.84E-05	0.44	28.370	-0.44	2.54E-05	0.44	25.390
-0.441	9.10E-06	0.441	9.103	-0.441	4.43E-06	0.441	4.433	-0.441	8.91E-06	0.441	8.910	-0.441	3.84E-05	0.441	38.370	-0.441	2.84E-05	0.441	28.350	-0.441	2.54E-05	0.441	25.380
-0.442	9.15E-06	0.442	9.152	-0.442	4.45E-06	0.442	4.448	-0.442	8.92E-06	0.442	8.916	-0.442	3.83E-05	0.442	38.340	-0.442	2.83E-05	0.442	28.320	-0.442	2.54E-05	0.442	25.360
-0.443	9.21E-06	0.443	9.206	-0.443	4.46E-06	0.443	4.464	-0.443	8.93E-06	0.443	8.929	-0.443	3.83E-05	0.443	38.300	-0.443	2.83E-05	0.443	28.290	-0.443	2.54E-05	0.443	25.350
-0.444	9.26E-06	0.444	9.257	-0.444	4.48E-06	0.444	4.481	-0.444	8.94E-06	0.444	8.937	-0.444	3.83E-05	0.444	38.280	-0.444	2.83E-05	0.444	28.270	-0.444	2.53E-05	0.444	25.330
-0.445	9.31E-06	0.445	9.308	-0.445	4.50E-06	0.445	4.496	-0.445	8.95E-06	0.445	8.950	-0.445	3.83E-05	0.445	38.250	-0.445	2.83E-05	0.445	28.250	-0.445	2.53E-05	0.445	25.320
-0.446	9.36E-06	0.446	9.360	-0.446	4.51E-06	0.446	4.513	-0.446	8.96E-06	0.446	8.958	-0.446	3.82E-05	0.446	38.220	-0.446	2.82E-05	0.446	28.230	-0.446	2.53E-05	0.446	25.310
-0.447	9.41E-06	0.447	9.411	-0.447	4.53E-06	0.447	4.529	-0.447	8.97E-06	0.447	8.972	-0.447	3.82E-05	0.447	38.190	-0.447	2.82E-05	0.447	28.200	-0.447	2.53E-05	0.447	25.300
-0.448	9.46E-06	0.448	9.463	-0.448	4.55E-06	0.448	4.547	-0.448	8.98E-06	0.448	8.979	-0.448	3.82E-05	0.448	38.160	-0.448	2.82E-05	0.448	28.190	-0.448	2.53E-05	0.448	25.290
-0.449	9.52E-06	0.449	9.516	-0.449	4.56E-06	0.449	4.563	-0.449	8.99E-06	0.449	8.994	-0.449	3.81E-05	0.449	38.130	-0.449	2.82E-05	0.449	28.160	-0.449	2.53E-05	0.449	25.280
-0.45	9.57E-06	0.45	9.566	-0.45	4.58E-06	0.45	4.579	-0.45	9.00E-06	0.45	9.001	-0.45	3.81E-05	0.45	38.100	-0.45	2.82E-05	0.45	28.150	-0.45	2.53E-05	0.45	25.260
-0.451	9.62E-06	0.451	9.620	-0.451	4.60E-06	0.451	4.596	-0.451	9.02E-06	0.451	9.016	-0.451	3.81E-05	0.451	38.080	-0.451	2.81E-05	0.451	28.130	-0.451	2.53E-05	0.451	25.260
-0.452	9.67E-06	0.452	9.671	-0.452	4.62E-06	0.452	4.615	-0.452	9.03E-06	0.452	9.025	-0.452	3.81E-05	0.452	38.060	-0.452	2.81E-05	0.452	28.110	-0.452	2.52E-05	0.452	25.240
-0.453	9.72E-06	0.453	9.721	-0.453	4.63E-06	0.453	4.630	-0.453	9.04E-06	0.453	9.039	-0.453	3.80E-05	0.453	38.030	-0.453	2.81E-05	0.453	28.090	-0.453	2.52E-05	0.453	25.230
-0.454	9.77E-06	0.454	9.773	-0.454	4.65E-06	0.454	4.649	-0.454	9.05E-06	0.454	9.049	-0.454	3.80E-05	0.454	38.010	-0.454	2.81E-05	0.454	28.080	-0.454	2.52E-05	0.454	25.220
-0.455	9.83E-06	0.455	9.825	-0.455	4.67E-06	0.455	4.666	-0.455	9.07E-06	0.455	9.065	-0.455	3.80E-05	0.455	37.980	-0.455	2.81E-05	0.455	28.070	-0.455	2.52E-05	0.455	25.210
-0.456	9.88E-06	0.456	9.875	-0.456	4.68E-06	0.456	4.684	-0.456	9.07E-06	0.456	9.073	-0.456	3.80E-05	0.456	37.960	-0.456	2.81E-05	0.456	28.060	-0.456	2.52E-05	0.456	25.200
-0.457	9.93E-06	0.457	9.928	-0.457	4.70E-06	0.457	4.702	-0.457	9.09E-06	0.457	9.089	-0.457	3.79E-05	0.457	37.930	-0.457	2.80E-05	0.457	28.040	-0.457	2.52E-05	0.457	25.190
-0.458	9.98E-06	0.458	9.977	-0.458	4.72E-06	0.458	4.720	-0.458	9.10E-06	0.458	9.097	-0.458	3.79E-05	0.458	37.900	-0.458	2.80E-05	0.458	28.030	-0.458	2.52E-05	0.458	25.180
-0.459	1.00E-05	0.459	10.030	-0.459	4.74E-06	0.459	4.738	-0.459	9.11E-06	0.459	9.114	-0.459	3.79E-05	0.459	37.870	-0.459	2.80E-05	0.459	28.020	-0.459	2.52E-05	0.459	25.180
-0.46	1.01E-05	0.46	10.080	-0.46	4.76E-06	0.46	4.757	-0.46	9.13E-06	0.46	9.125	-0.46	3.79E-05	0.46	37.850	-0.46	2.80E-05	0.46	28.010	-0.46	2.52E-05	0.46	25.170
-0.461	1.01E-05	0.461	10.130	-0.461	4.78E-06	0.461	4.776	-0.461	9.14E-06	0.461	9.142	-0.461	3.78E-05	0.461	37.830	-0.461	2.80E-05	0.461	28.000	-0.461	2.52E-05	0.461	25.170
-0.462	1.02E-05	0.462	10.180	-0.462	4.80E-06	0.462	4.796	-0.462	9.15E-06	0.462	9.152	-0.462	3.78E-05	0.462	37.810	-0.462	2.80E-05	0.462	27.990	-0.462	2.52E-05	0.462	25.160
-0.463	1.02E-05	0.463	10.230	-0.463	4.81E-06	0.463	4.814	-0.463	9.17E-06	0.463	9.169	-0.463	3.78E-05	0.463	37.780	-0.463	2.80E-05	0.463	27.980	-0.463	2.52E-05	0.463	25.160
-0.464	1.03E-05	0.464	10.280	-0.464	4.83E-06	0.464	4.833	-0.464	9.18E-06	0.464	9.180	-0.464	3.78E-05	0.464	37.760	-0.464	2.80E-05	0.464	27.980	-0.464	2.52E-05	0.464	25.150
-0.465	1.03E-05	0.465	10.330	-0.465	4.85E-06	0.465	4.853	-0.465	9.20E-06	0.465	9.198	-0.465	3.77E-05	0.465	37.740	-0.465	2.80E-05	0.465	27.970	-0.465	2.52E-05	0.465	25.150
-0.466	1.04E-05	0.466	10.380	-0.466	4.87E-06	0.466	4.871	-0.466	9.21E-06	0.466	9.208	-0.466	3.77E-05	0.466	37.720	-0.466	2.80E-05	0.466	27.970	-0.466	2.51E-05	0.466	25.140
-0.467	1.04E-05	0.467	10.430	-0.467	4.89E-06	0.467	4.891	-0.467	9.23E-06	0.467	9.226	-0.467	3.77E-05	0.467	37.700	-0.467	2.80E-05	0.467	27.960	-0.467	2.51E-05	0.467	25.140
-0.468	1.05E-05	0.468	10.480	-0.468	4.91E-06	0.468	4.911	-0.468	9.24E-06	0.468	9.239	-0.468	3.77E-05	0.468	37.680	-0.468	2.80E-05	0.468	27.960	-0.468	2.51E-05	0.468	25.130
-0.469	1.05E-05	0.469	10.530	-0.469	4.93E-06	0.469	4.929	-0.469	9.26E-06	0.469	9.256	-0.469	3.77E-05	0.469	37.660	-0.469	2.80E-05	0.469	27.950	-0.469	2.51E-05	0.469	25.140
-0.47	1.06E-05	0.47	10.580	-0.47	4.95E-06	0.47	4.951	-0.47	9.27E-06	0.47	9.268	-0.47	3.76E-05	0.47	37.640	-0.47	2.80E-05	0.47	27.950	-0.47	2.51E-05	0.47	25.130
-0.471	1.06E-05	0.471	10.630	-0.471	4.97E-06	0.471	4.970	-0.471	9.29E-06	0.471	9.287	-0.471	3.76E-05	0.471	37.620	-0.471	2.80E-05	0.471	27.950	-0.471	2.51E-05	0.471	25.130
-0.472	1.07E-05	0.472	10.670	-0.472	4.99E-06	0.472	4.990	-0.472	9.30E-06	0.472	9.298	-0.472	3.76E-05	0.472	37.600	-0.472	2.80E-05	0.472	27.950	-0.472	2.51E-05	0.472	25.130
-0.473	1.07E-05	0.473	10.720	-0.473	5.01E-06	0.473	5.011	-0.473	9.32E-06	0.473	9.319	-0.473	3.76E-05	0.473	37.580	-0.473	2.80E-05	0.473	27.950	-0.473	2.51E-05	0.473	25.130
-0.474	1.08E-05	0.474	10.770	-0.474	5.03E-06	0.474	5.031	-0.474	9.33E-06	0.474	9.330	-0.474	3.76E-05	0.474	37.560	-0.474	2.80E-05	0.474	27.950	-0.474	2.51E-05	0.474	25.130
-0.475	1.08E-05	0.475	10.820	-0.475	5.05E-06	0.475	5.052	-0.475	9.35E-06	0.475	9.350	-0.475	3.76E-05	0.475	37.550	-0.475	2.80E-05	0.475	27.950	-0.475	2.51E-05	0.475	25.130
-0.476	1.09E-05	0.476	10.860	-0.476	5.07E-06	0.476	5.074	-0.476	9.36E-06	0.476	9.364	-0.476	3.75E-05	0.476	37.530	-0.476	2.80E-05	0.476	27.950	-0.476	2.51E-05	0.476	25.130
-0.477	1.09E-05	0.477	10.910	-0.477	5.09E-06	0.477	5.094	-0.477	9.38E-06	0.477	9.383	-0.477	3.75E-05	0.477	37.510	-0.477	2.80E-05	0.477	27.950	-0.477	2.51E-05	0.477	25.130
-0.478	1.10E-05	0.478	10.960	-0.478	5.12E-06	0.478	5.117	-0.478	9.40E-06	0.478	9.398	-0.478	3.75E-05	0.478	37.490	-0.478	2.80E-05	0.478	27.950	-0.478	2.51E-05	0.478	25.130
-0.479	1.10E-05	0.479	11.000	-0.479	5.14E-06	0.479	5.138	-0.479	9.42E-06	0.479	9.418	-0.479	3.75E-05	0.479	37.480	-0.479	2.80E-05	0.479	27.950	-0.479	2.51E-05	0.479	25.140
-0.48	1.11E-05	0.48	11.050	-0.48	5.16E-06	0.48	5.160	-0.48	9.43E-06	0.48	9.432	-0.48	3.75E-05	0.48	37.460	-0.48	2.80E-05	0.48	27.960	-0.48	2.51E-05	0.48	25.130
-0.481	1.11E-05	0.481	11.090	-0.481	5.18E-06	0.481	5.183	-0.481	9.45E-06	0.481	9.454	-0.481	3.75E-05	0.481	37.450	-0.481	2.80E-05	0.481	27.960	-0.481	2.51E-05	0.481	25.140
-0.482	1.11E-05	0.482	11.140	-0.482	5.20E-06	0.482	5.204	-0.482	9.47E-06	0.482	9.467	-0.482	3.74E-05	0.482	37.430	-0.482	2.80E-05	0.482	27.970	-0.482	2.51E-05	0.482	25.140
-0.483	1.12E-05	0.483	11.180	-0.483	5.23E-06	0.483	5.226	-0.483	9.49E-06	0.483	9.489	-0.483	3.74E-05	0.483	37.410	-0.483	2.80E-05	0.483	27.970	-0.483	2.52E-05	0.483	25.150
-0.484	1.12E-05	0.484	11.230	-0.484	5.25E-06	0.484	5.250	-0.484	9.51E-06	0.484	9.505	-0.484	3.74E-05	0.484	37.400	-0.484	2.80E-05	0.484	27.980	-0.484	2.52E-05	0.484	25.150
-0.485	1.13E-05	0.485	11.270	-0.485	5.27E-06	0.485	5.271	-0.485	9.53E-06	0.485	9.525	-0.485	3.74E-05	0.485	37.390	-0.485	2.80E-05	0.485	27.980	-0.485	2.52E-05	0.485	25.160
-0.486	1.13E-05	0.486	11.310	-0.486	5.30E-06	0.486	5.296	-0.486	9.54E-06	0.486	9.542	-0.486	3.74E-05	0.486	37.380	-0.486	2.80E-05	0.486	27.990	-0.486	2.52E-05	0.486	25.160
-0.487	1.14E-05	0.487	11.360	-0.487	5.32E-06	0.487	5.318	-0.487	9.57E-06	0.487	9.565	-0.487	3.74E-05	0.487	37.360	-0.487	2.80E-05	0.487	27.990	-0.487	2.52E-05	0.487	25.170
-0.488	1.14E-05	0.488	11.400	-0.488	5.34E-06	0.488	5.341	-0.488	9.58E-06	0.488	9.581	-0.488	3.74E-05	0.488	37.350	-0.488	2.80E-05	0.488	28.010	-0.488	2.52E-05	0.488	25.170
-0.489	1.14E-05	0.489	11.440	-0.489	5.36E-06	0.489	5.364	-0.489	9.60E-06	0.489	9.604	-0.489	3.73E-05	0.489	37.330	-0.489	2.80E-05	0.489	28.010	-0.489	2.52E-05	0.489	25.180
-0.49	1.15E-05	0.49	11.480	-0.49	5.39E-06	0.49	5.388	-0.49	9.62E-06	0.49	9.619	-0.49	3.73E-05	0.49	37.320	-0.49	2.80E-05	0.49	28.020	-0.49	2.52E-05	0.49	25.180
-0.491	1.15E-05	0.491	11.530	-0.491	5.41E-06	0.491	5.411	-0.491	9.64E-06	0.491	9.643	-0.491	3.73E-05	0.491	37.300	-0.491	2.80E-05	0.491	28.030	-0.491	2.52E-05	0.491	25.190
-0.492	1.16E-05	0.492	11.570	-0.492	5.44E-06	0.492	5.437	-0.492	9.66E-06	0.492	9.661	-0.492	3.73E-05	0.492	37.290	-0.492	2.80E-05	0.492	28.040	-0.492	2.52E-05	0.492	25.190
-0.493	1.16E-05	0.493	11.610	-0.493	5.46E-06	0.493	5.460	-0.493	9.68E-06	0.493	9.683	-0.493	3.73E-05	0.493	37.280	-0.493	2.81E-05	0.493	28.050	-0.493	2.52E-05	0.493	25.200
-0.494	1.17E-05	0.494	11.650	-0.494	5.49E-06	0.494	5.486	-0.494	9.70E-06	0.494	9.701	-0.494	3.73E-05	0.494	37.270	-0.494	2.81E-05	0.494	28.060	-0.494	2.52E-05	0.494	25.210
-0.495	1.17E-05	0.495	11.690	-0.495	5.51E-06	0.495	5.509	-0.495	9.73E-06	0.495	9.725	-0.495	3.73E-05	0.495	37.260	-0.495	2.81E-05	0.495	28.070	-0.495	2.52E-05	0.495	25.220
-0.496	1.17E-05	0.496	11.730	-0.496	5.54E-06	0.496	5.535	-0.496	9.74E-06	0.496	9.743	-0.496	3.73E-05	0.496	37.250	-0.496	2.81E-05	0.496	28.090	-0.496	2.52E-05	0.496	25.220
-0.497	1.18E-05	0.497	11.770	-0.497	5.56E-06	0.497	5.560	-0.497	9.77E-06	0.497	9.768	-0.497	3.72E-05	0.497	37.240	-0.497	2.81E-05	0.497	28.100	-0.497	2.52E-05	0.497	25.240
-0.498	1.18E-05	0.498	11.800	-0.498	5.59E-06	0.498	5.585	-0.498	9.79E-06	0.498	9.785	-0.498	3.72E-05	0.498	37.220	-0.498	2.81E-05	0.498	28.110	-0.498	2.52E-05	0.498	25.240
-0.499	1.18E-05	0.499	11.840	-0.499	5.61E-06	0.499	5.611	-0.499	9.81E-06	0.499	9.812	-0.499	3.72E-05	0.499	37.210	-0.499	2.81E-05	0.499	28.120	-0.499	2.53E-05	0.499	25.250
-0.5	1.19E-05	0.5	11.880	-0.5	5.64E-06	0.5	5.638	-0.5	9.83E-06	0.5	9.832	-0.5	3.72E-05	0.5	37.200	-0.5	2.81E-05	0.5	28.140	-0.5	2.53E-05	0.5	25.260
-0.501	1.19E-05	0.501	11.910	-0.501	5.66E-06	0.501	5.662	-0.501	9.86E-06	0.501	9.856	-0.501	3.72E-05	0.501	37.190	-0.501	2.82E-05	0.501	28.150	-0.501	2.53E-05	0.501	25.280
-0.502	1.20E-05	0.502	11.950	-0.502	5.69E-06	0.502	5.691	-0.502	9.88E-06	0.502	9.876	-0.502	3.72E-05	0.502	37.180	-0.502	2.82E-05	0.502	28.170	-0.502	2.53E-05	0.502	25.280
-0.503	1.20E-05	0.503	11.990	-0.503	5.72E-06	0.503	5.716	-0.503	9.90E-06	0.503	9.902	-0.503	3.72E-05	0.503	37.170	-0.503	2.82E-05	0.503	28.180	-0.503	2.53E-05	0.503	25.300
-0.504	1.20E-05	0.504	12.020	-0.504	5.74E-06	0.504	5.742	-0.504	9.92E-06	0.504	9.921	-0.504	3.72E-05	0.504	37.160	-0.504	2.82E-05	0.504	28.190	-0.504	2.53E-05	0.504	25.300
-0.505	1.21E-05	0.505	12.060	-0.505	5.77E-06	0.505	5.769	-0.505	9.95E-06	0.505	9.950	-0.505	3.72E-05	0.505	37.150	-0.505	2.82E-05	0.505	28.210	-0.505	2.53E-05	0.505	25.320
-0.506	1.21E-05	0.506	12.090	-0.506	5.80E-06	0.506	5.797	-0.506	9.97E-06	0.506	9.969	-0.506	3.71E-05	0.506	37.140	-0.506	2.82E-05	0.506	28.230	-0.506	2.53E-05	0.506	25.320
-0.507	1.21E-05	0.507	12.120	-0.507	5.82E-06	0.507	5.823	-0.507	1.00E-05	0.507	9.997	-0.507	3.71E-05	0.507	37.130	-0.507	2.82E-05	0.507	28.240	-0.507	2.53E-05	0.507	25.340
-0.508	1.22E-05	0.508	12.160	-0.508	5.85E-06	0.508	5.853	-0.508	1.00E-05	0.508	10.020	-0.508	3.71E-05	0.508	37.130	-0.508	2.83E-05	0.508	28.260	-0.508	2.54E-05	0.508	25.350
-0.509	1.22E-05	0.509	12.190	-0.509	5.88E-06	0.509	5.879	-0.509	1.01E-05	0.509	10.050	-0.509	3.71E-05	0.509	37.110	-0.509	2.83E-05	0.509	28.280	-0.509	2.54E-05	0.509	25.360
-0.51	1.22E-05	0.51	12.220	-0.51	5.91E-06	0.51	5.908	-0.51	1.01E-05	0.51	10.070	-0.51	3.71E-05	0.51	37.110	-0.51	2.83E-05	0.51	28.300	-0.51	2.54E-05	0.51	25.380
-0.511	1.23E-05	0.511	12.250	-0.511	5.94E-06	0.511	5.935	-0.511	1.01E-05	0.511	10.100	-0.511	3.71E-05	0.511	37.100	-0.511	2.83E-05	0.511	28.310	-0.511	2.54E-05	0.511	25.390
-0.512	1.23E-05	0.512	12.290	-0.512	5.97E-06	0.512	5.967	-0.512	1.01E-05	0.512	10.120	-0.512	3.71E-05	0.512	37.100	-0.512	2.83E-05	0.512	28.340	-0.512	2.54E-05	0.512	25.400
-0.513	1.23E-05	0.513	12.320	-0.513	6.00E-06	0.513	5.995	-0.513	1.02E-05	0.513	10.150	-0.513	3.71E-05	0.513	37.090	-0.513	2.84E-05	0.513	28.360	-0.513	2.54E-05	0.513	25.420
-0.514	1.24E-05	0.514	12.350	-0.514	6.02E-06	0.514	6.023	-0.514	1.02E-05	0.514	10.170	-0.514	3.71E-05	0.514	37.090	-0.514	2.84E-05	0.514	28.370	-0.514	2.54E-05	0.514	25.420
-0.515	1.24E-05	0.515	12.380	-0.515	6.05E-06	0.515	6.051	-0.515	1.02E-05	0.515	10.200	-0.515	3.71E-05	0.515	37.080	-0.515	2.84E-05	0.515	28.390	-0.515	2.54E-05	0.515	25.440
-0.516	1.24E-05	0.516	12.410	-0.516	6.08E-06	0.516	6.083	-0.516	1.02E-05	0.516	10.220	-0.516	3.71E-05	0.516	37.080	-0.516	2.84E-05	0.516	28.410	-0.516	2.55E-05	0.516	25.450
-0.517	1.24E-05	0.517	12.430	-0.517	6.11E-06	0.517	6.110	-0.517	1.03E-05	0.517	10.250	-0.517	3.71E-05	0.517	37.070	-0.517	2.84E-05	0.517	28.430	-0.517	2.55E-05	0.517	25.470
-0.518	1.25E-05	0.518	12.460	-0.518	6.14E-06	0.518	6.142	-0.518	1.03E-05	0.518	10.280	-0.518	3.71E-05	0.518	37.060	-0.518	2.85E-05	0.518	28.450	-0.518	2.55E-05	0.518	25.480
-0.519	1.25E-05	0.519	12.490	-0.519	6.17E-06	0.519	6.171	-0.519	1.03E-05	0.519	10.310	-0.519	3.71E-05	0.519	37.050	-0.519	2.85E-05	0.519	28.470	-0.519	2.55E-05	0.519	25.500
-0.52	1.25E-05	0.52	12.510	-0.52	6.20E-06	0.52	6.201	-0.52	1.03E-05	0.52	10.330	-0.52	3.70E-05	0.52	37.040	-0.52	2.85E-05	0.52	28.490	-0.52	2.55E-05	0.52	25.510
-0.521	1.25E-05	0.521	12.540	-0.521	6.23E-06	0.521	6.232	-0.521	1.04E-05	0.521	10.360	-0.521	3.70E-05	0.521	37.040	-0.521	2.85E-05	0.521	28.510	-0.521	2.55E-05	0.521	25.530
-0.522	1.26E-05	0.522	12.570	-0.522	6.26E-06	0.522	6.263	-0.522	1.04E-05	0.522	10.390	-0.522	3.70E-05	0.522	37.040	-0.522	2.85E-05	0.522	28.530	-0.522	2.55E-05	0.522	25.540
-0.523	1.26E-05	0.523	12.590	-0.523	6.29E-06	0.523	6.293	-0.523	1.04E-05	0.523	10.420	-0.523	3.70E-05	0.523	37.030	-0.523	2.86E-05	0.523	28.550	-0.523	2.56E-05	0.523	25.570
-0.524	1.26E-05	0.524	12.620	-0.524	6.33E-06	0.524	6.326	-0.524	1.05E-05	0.524	10.450	-0.524	3.70E-05	0.524	37.030	-0.524	2.86E-05	0.524	28.570	-0.524	2.56E-05	0.524	25.580
-0.525	1.26E-05	0.525	12.640	-0.525	6.36E-06	0.525	6.357	-0.525	1.05E-05	0.525	10.480	-0.525	3.70E-05	0.525	37.030	-0.525	2.86E-05	0.525	28.590	-0.525	2.56E-05	0.525	25.600
-0.526	1.27E-05	0.526	12.670	-0.526	6.39E-06	0.526	6.391	-0.526	1.05E-05	0.526	10.500	-0.526	3.70E-05	0.526	37.020	-0.526	2.86E-05	0.526	28.620	-0.526	2.56E-05	0.526	25.620
-0.527	1.27E-05	0.527	12.690	-0.527	6.42E-06	0.527	6.422	-0.527	1.05E-05	0.527	10.540	-0.527	3.70E-05	0.527	37.020	-0.527	2.86E-05	0.527	28.630	-0.527	2.56E-05	0.527	25.640
-0.528	1.27E-05	0.528	12.710	-0.528	6.46E-06	0.528	6.455	-0.528	1.06E-05	0.528	10.560	-0.528	3.70E-05	0.528	37.010	-0.528	2.87E-05	0.528	28.660	-0.528	2.57E-05	0.528	25.650
-0.529	1.27E-05	0.529	12.730	-0.529	6.49E-06	0.529	6.487	-0.529	1.06E-05	0.529	10.600	-0.529	3.70E-05	0.529	37.010	-0.529	2.87E-05	0.529	28.680	-0.529	2.57E-05	0.529	25.670
-0.53	1.28E-05	0.53	12.750	-0.53	6.52E-06	0.53	6.520	-0.53	1.06E-05	0.53	10.620	-0.53	3.70E-05	0.53	37.000	-0.53	2.87E-05	0.53	28.710	-0.53	2.57E-05	0.53	25.680
-0.531	1.28E-05	0.531	12.780	-0.531	6.55E-06	0.531	6.552	-0.531	1.07E-05	0.531	10.660	-0.531	3.70E-05	0.531	37.000	-0.531	2.87E-05	0.531	28.730	-0.531	2.57E-05	0.531	25.710
-0.532	1.28E-05	0.532	12.800	-0.532	6.59E-06	0.532	6.588	-0.532	1.07E-05	0.532	10.690	-0.532	3.70E-05	0.532	37.000	-0.532	2.88E-05	0.532	28.760	-0.532	2.57E-05	0.532	25.720
-0.533	1.28E-05	0.533	12.820	-0.533	6.62E-06	0.533	6.619	-0.533	1.07E-05	0.533	10.720	-0.533	3.70E-05	0.533	36.990	-0.533	2.88E-05	0.533	28.780	-0.533	2.57E-05	0.533	25.740
-0.534	1.28E-05	0.534	12.840	-0.534	6.66E-06	0.534	6.655	-0.534	1.08E-05	0.534	10.750	-0.534	3.70E-05	0.534	37.000	-0.534	2.88E-05	0.534	28.800	-0.534	2.58E-05	0.534	25.760
-0.535	1.29E-05	0.535	12.850	-0.535	6.69E-06	0.535	6.687	-0.535	1.08E-05	0.535	10.780	-0.535	3.70E-05	0.535	37.000	-0.535	2.88E-05	0.535	28.830	-0.535	2.58E-05	0.535	25.780
-0.536	1.29E-05	0.536	12.870	-0.536	6.72E-06	0.536	6.723	-0.536	1.08E-05	0.536	10.810	-0.536	3.70E-05	0.536	36.990	-0.536	2.89E-05	0.536	28.850	-0.536	2.58E-05	0.536	25.800
-0.537	1.29E-05	0.537	12.890	-0.537	6.76E-06	0.537	6.758	-0.537	1.09E-05	0.537	10.850	-0.537	3.70E-05	0.537	36.990	-0.537	2.89E-05	0.537	28.880	-0.537	2.58E-05	0.537	25.820
-0.538	1.29E-05	0.538	12.910	-0.538	6.79E-06	0.538	6.793	-0.538	1.09E-05	0.538	10.880	-0.538	3.70E-05	0.538	36.990	-0.538	2.89E-05	0.538	28.900	-0.538	2.58E-05	0.538	25.840
-0.539	1.29E-05	0.539	12.930	-0.539	6.83E-06	0.539	6.828	-0.539	1.09E-05	0.539	10.910	-0.539	3.70E-05	0.539	36.990	-0.539	2.89E-05	0.539	28.920	-0.539	2.59E-05	0.539	25.860
-0.54	1.29E-05	0.54	12.940	-0.54	6.87E-06	0.54	6.865	-0.54	1.09E-05	0.54	10.940	-0.54	3.70E-05	0.54	36.990	-0.54	2.90E-05	0.54	28.950	-0.54	2.59E-05	0.54	25.870
-0.541	1.30E-05	0.541	12.960	-0.541	6.90E-06	0.541	6.898	-0.541	1.10E-05	0.541	10.980	-0.541	3.70E-05	0.541	36.990	-0.541	2.90E-05	0.541	28.980	-0.541	2.59E-05	0.541	25.900
-0.542	1.30E-05	0.542	12.970	-0.542	6.94E-06	0.542	6.935	-0.542	1.10E-05	0.542	11.010	-0.542	3.70E-05	0.542	36.990	-0.542	2.90E-05	0.542	29.010	-0.542	2.59E-05	0.542	25.910
-0.543	1.30E-05	0.543	12.990	-0.543	6.97E-06	0.543	6.970	-0.543	1.11E-05	0.543	11.050	-0.543	3.70E-05	0.543	36.990	-0.543	2.90E-05	0.543	29.030	-0.543	2.59E-05	0.543	25.940
-0.544	1.30E-05	0.544	13.000	-0.544	7.01E-06	0.544	7.008	-0.544	1.11E-05	0.544	11.080	-0.544	3.70E-05	0.544	36.990	-0.544	2.91E-05	0.544	29.060	-0.544	2.60E-05	0.544	25.960
-0.545	1.30E-05	0.545	13.020	-0.545	7.05E-06	0.545	7.045	-0.545	1.11E-05	0.545	11.120	-0.545	3.70E-05	0.545	36.990	-0.545	2.91E-05	0.545	29.080	-0.545	2.60E-05	0.545	25.990
-0.546	1.30E-05	0.546	13.030	-0.546	7.08E-06	0.546	7.081	-0.546	1.12E-05	0.546	11.150	-0.546	3.70E-05	0.546	36.990	-0.546	2.91E-05	0.546	29.110	-0.546	2.60E-05	0.546	26.000
-0.547	1.31E-05	0.547	13.050	-0.547	7.12E-06	0.547	7.118	-0.547	1.12E-05	0.547	11.190	-0.547	3.70E-05	0.547	36.990	-0.547	2.91E-05	0.547	29.130	-0.547	2.60E-05	0.547	26.020
-0.548	1.31E-05	0.548	13.060	-0.548	7.16E-06	0.548	7.158	-0.548	1.12E-05	0.548	11.220	-0.548	3.70E-05	0.548	37.000	-0.548	2.92E-05	0.548	29.160	-0.548	2.60E-05	0.548	26.040
-0.549	1.31E-05	0.549	13.070	-0.549	7.19E-06	0.549	7.193	-0.549	1.13E-05	0.549	11.260	-0.549	3.70E-05	0.549	37.000	-0.549	2.92E-05	0.549	29.180	-0.549	2.61E-05	0.549	26.060
-0.55	1.31E-05	0.55	13.080	-0.55	7.23E-06	0.55	7.233	-0.55	1.13E-05	0.55	11.290	-0.55	3.70E-05	0.55	37.000	-0.55	2.92E-05	0.55	29.210	-0.55	2.61E-05	0.55	26.090
-0.551	1.31E-05	0.551	13.100	-0.551	7.27E-06	0.551	7.270	-0.551	1.13E-05	0.551	11.330	-0.551	3.70E-05	0.551	37.000	-0.551	2.92E-05	0.551	29.230	-0.551	2.61E-05	0.551	26.110
-0.552	1.31E-05	0.552	13.110	-0.552	7.31E-06	0.552	7.310	-0.552	1.14E-05	0.552	11.370	-0.552	3.70E-05	0.552	37.010	-0.552	2.93E-05	0.552	29.260	-0.552	2.61E-05	0.552	26.130
-0.553	1.31E-05	0.553	13.120	-0.553	7.35E-06	0.553	7.348	-0.553	1.14E-05	0.553	11.410	-0.553	3.70E-05	0.553	37.010	-0.553	2.93E-05	0.553	29.290	-0.553	2.62E-05	0.553	26.160
-0.554	1.31E-05	0.554	13.130	-0.554	7.39E-06	0.554	7.387	-0.554	1.14E-05	0.554	11.440	-0.554	3.70E-05	0.554	37.010	-0.554	2.93E-05	0.554	29.310	-0.554	2.62E-05	0.554	26.170
-0.555	1.31E-05	0.555	13.140	-0.555	7.43E-06	0.555	7.426	-0.555	1.15E-05	0.555	11.480	-0.555	3.70E-05	0.555	37.010	-0.555	2.93E-05	0.555	29.340	-0.555	2.62E-05	0.555	26.200
-0.556	1.32E-05	0.556	13.150	-0.556	7.47E-06	0.556	7.467	-0.556	1.15E-05	0.556	11.520	-0.556	3.70E-05	0.556	37.020	-0.556	2.94E-05	0.556	29.370	-0.556	2.62E-05	0.556	26.220
-0.557	1.32E-05	0.557	13.160	-0.557	7.51E-06	0.557	7.505	-0.557	1.16E-05	0.557	11.560	-0.557	3.70E-05	0.557	37.020	-0.557	2.94E-05	0.557	29.390	-0.557	2.63E-05	0.557	26.250
-0.558	1.32E-05	0.558	13.170	-0.558	7.55E-06	0.558	7.546	-0.558	1.16E-05	0.558	11.590	-0.558	3.70E-05	0.558	37.030	-0.558	2.94E-05	0.558	29.420	-0.558	2.63E-05	0.558	26.280
-0.559	1.32E-05	0.559	13.180	-0.559	7.59E-06	0.559	7.585	-0.559	1.16E-05	0.559	11.640	-0.559	3.70E-05	0.559	37.030	-0.559	2.95E-05	0.559	29.450	-0.559	2.63E-05	0.559	26.300
-0.56	1.32E-05	0.56	13.180	-0.56	7.63E-06	0.56	7.626	-0.56	1.17E-05	0.56	11.670	-0.56	3.70E-05	0.56	37.030	-0.56	2.95E-05	0.56	29.480	-0.56	2.63E-05	0.56	26.320
-0.561	1.32E-05	0.561	13.190	-0.561	7.67E-06	0.561	7.667	-0.561	1.17E-05	0.561	11.720	-0.561	3.70E-05	0.561	37.040	-0.561	2.95E-05	0.561	29.500	-0.561	2.64E-05	0.561	26.360
-0.562	1.32E-05	0.562	13.200	-0.562	7.71E-06	0.562	7.708	-0.562	1.18E-05	0.562	11.750	-0.562	3.70E-05	0.562	37.040	-0.562	2.95E-05	0.562	29.530	-0.562	2.64E-05	0.562	26.370
-0.563	1.32E-05	0.563	13.210	-0.563	7.75E-06	0.563	7.749	-0.563	1.18E-05	0.563	11.800	-0.563	3.71E-05	0.563	37.050	-0.563	2.96E-05	0.563	29.560	-0.563	2.64E-05	0.563	26.400
-0.564	1.32E-05	0.564	13.220	-0.564	7.79E-06	0.564	7.793	-0.564	1.18E-05	0.564	11.830	-0.564	3.71E-05	0.564	37.050	-0.564	2.96E-05	0.564	29.590	-0.564	2.64E-05	0.564	26.420
-0.565	1.32E-05	0.565	13.220	-0.565	7.83E-06	0.565	7.832	-0.565	1.19E-05	0.565	11.880	-0.565	3.71E-05	0.565	37.060	-0.565	2.96E-05	0.565	29.610	-0.565	2.65E-05	0.565	26.450
-0.566	1.32E-05	0.566	13.230	-0.566	7.88E-06	0.566	7.876	-0.566	1.19E-05	0.566	11.910	-0.566	3.71E-05	0.566	37.060	-0.566	2.97E-05	0.566	29.650	-0.566	2.65E-05	0.566	26.470
-0.567	1.32E-05	0.567	13.240	-0.567	7.92E-06	0.567	7.917	-0.567	1.20E-05	0.567	11.960	-0.567	3.71E-05	0.567	37.070	-0.567	2.97E-05	0.567	29.670	-0.567	2.65E-05	0.567	26.500
-0.568	1.32E-05	0.568	13.240	-0.568	7.96E-06	0.568	7.961	-0.568	1.20E-05	0.568	12.000	-0.568	3.71E-05	0.568	37.080	-0.568	2.97E-05	0.568	29.700	-0.568	2.65E-05	0.568	26.520
-0.569	1.33E-05	0.569	13.250	-0.569	8.00E-06	0.569	8.004	-0.569	1.20E-05	0.569	12.040	-0.569	3.71E-05	0.569	37.080	-0.569	2.97E-05	0.569	29.720	-0.569	2.66E-05	0.569	26.550
-0.57	1.33E-05	0.57	13.250	-0.57	8.05E-06	0.57	8.047	-0.57	1.21E-05	0.57	12.080	-0.57	3.71E-05	0.57	37.080	-0.57	2.98E-05	0.57	29.750	-0.57	2.66E-05	0.57	26.570
-0.571	1.33E-05	0.571	13.260	-0.571	8.09E-06	0.571	8.089	-0.571	1.21E-05	0.571	12.130	-0.571	3.71E-05	0.571	37.090	-0.571	2.98E-05	0.571	29.780	-0.571	2.66E-05	0.571	26.590
-0.572	1.33E-05	0.572	13.260	-0.572	8.13E-06	0.572	8.134	-0.572	1.22E-05	0.572	12.160	-0.572	3.71E-05	0.572	37.100	-0.572	2.98E-05	0.572	29.810	-0.572	2.66E-05	0.572	26.620
-0.573	1.33E-05	0.573	13.270	-0.573	8.18E-06	0.573	8.175	-0.573	1.22E-05	0.573	12.210	-0.573	3.71E-05	0.573	37.100	-0.573	2.98E-05	0.573	29.840	-0.573	2.67E-05	0.573	26.650
-0.574	1.33E-05	0.574	13.270	-0.574	8.22E-06	0.574	8.221	-0.574	1.23E-05	0.574	12.250	-0.574	3.71E-05	0.574	37.110	-0.574	2.99E-05	0.574	29.870	-0.574	2.67E-05	0.574	26.670
-0.575	1.33E-05	0.575	13.280	-0.575	8.26E-06	0.575	8.263	-0.575	1.23E-05	0.575	12.290	-0.575	3.71E-05	0.575	37.120	-0.575	2.99E-05	0.575	29.890	-0.575	2.67E-05	0.575	26.700
-0.576	1.33E-05	0.576	13.280	-0.576	8.31E-06	0.576	8.309	-0.576	1.23E-05	0.576	12.330	-0.576	3.71E-05	0.576	37.130	-0.576	2.99E-05	0.576	29.930	-0.576	2.67E-05	0.576	26.720
-0.577	1.33E-05	0.577	13.280	-0.577	8.35E-06	0.577	8.353	-0.577	1.24E-05	0.577	12.380	-0.577	3.71E-05	0.577	37.130	-0.577	3.00E-05	0.577	29.950	-0.577	2.68E-05	0.577	26.750
-0.578	1.33E-05	0.578	13.290	-0.578	8.40E-06	0.578	8.398	-0.578	1.24E-05	0.578	12.420	-0.578	3.71E-05	0.578	37.140	-0.578	3.00E-05	0.578	29.980	-0.578	2.68E-05	0.578	26.780
-0.579	1.33E-05	0.579	13.290	-0.579	8.44E-06	0.579	8.442	-0.579	1.25E-05	0.579	12.470	-0.579	3.72E-05	0.579	37.150	-0.579	3.00E-05	0.579	30.010	-0.579	2.68E-05	0.579	26.810
-0.58	1.33E-05	0.58	13.290	-0.58	8.49E-06	0.58	8.489	-0.58	1.25E-05	0.58	12.510	-0.58	3.72E-05	0.58	37.150	-0.58	3.00E-05	0.58	30.040	-0.58	2.68E-05	0.58	26.830
-0.581	1.33E-05	0.581	13.290	-0.581	8.53E-06	0.581	8.531	-0.581	1.26E-05	0.581	12.560	-0.581	3.72E-05	0.581	37.160	-0.581	3.01E-05	0.581	30.060	-0.581	2.69E-05	0.581	26.860
-0.582	1.33E-05	0.582	13.300	-0.582	8.58E-06	0.582	8.580	-0.582	1.26E-05	0.582	12.600	-0.582	3.72E-05	0.582	37.170	-0.582	3.01E-05	0.582	30.090	-0.582	2.69E-05	0.582	26.890
-0.583	1.33E-05	0.583	13.300	-0.583	8.62E-06	0.583	8.624	-0.583	1.27E-05	0.583	12.650	-0.583	3.72E-05	0.583	37.180	-0.583	3.01E-05	0.583	30.120	-0.583	2.69E-05	0.583	26.920
-0.584	1.33E-05	0.584	13.300	-0.584	8.67E-06	0.584	8.670	-0.584	1.27E-05	0.584	12.690	-0.584	3.72E-05	0.584	37.190	-0.584	3.02E-05	0.584	30.150	-0.584	2.70E-05	0.584	26.950
-0.585	1.33E-05	0.585	13.310	-0.585	8.72E-06	0.585	8.717	-0.585	1.27E-05	0.585	12.740	-0.585	3.72E-05	0.585	37.200	-0.585	3.02E-05	0.585	30.180	-0.585	2.70E-05	0.585	26.980
-0.586	1.33E-05	0.586	13.310	-0.586	8.76E-06	0.586	8.763	-0.586	1.28E-05	0.586	12.780	-0.586	3.72E-05	0.586	37.210	-0.586	3.02E-05	0.586	30.210	-0.586	2.70E-05	0.586	27.000
-0.587	1.33E-05	0.587	13.310	-0.587	8.81E-06	0.587	8.809	-0.587	1.28E-05	0.587	12.830	-0.587	3.72E-05	0.587	37.210	-0.587	3.02E-05	0.587	30.240	-0.587	2.70E-05	0.587	27.030
-0.588	1.33E-05	0.588	13.310	-0.588	8.86E-06	0.588	8.858	-0.588	1.29E-05	0.588	12.870	-0.588	3.72E-05	0.588	37.220	-0.588	3.03E-05	0.588	30.270	-0.588	2.71E-05	0.588	27.060
-0.589	1.33E-05	0.589	13.310	-0.589	8.90E-06	0.589	8.901	-0.589	1.29E-05	0.589	12.920	-0.589	3.72E-05	0.589	37.230	-0.589	3.03E-05	0.589	30.290	-0.589	2.71E-05	0.589	27.090
-0.59	1.33E-05	0.59	13.310	-0.59	8.95E-06	0.59	8.950	-0.59	1.30E-05	0.59	12.970	-0.59	3.72E-05	0.59	37.240	-0.59	3.03E-05	0.59	30.320	-0.59	2.71E-05	0.59	27.120
-0.591	1.33E-05	0.591	13.310	-0.591	9.00E-06	0.591	8.996	-0.591	1.30E-05	0.591	13.010	-0.591	3.73E-05	0.591	37.250	-0.591	3.03E-05	0.591	30.340	-0.591	2.72E-05	0.591	27.150
-0.592	1.33E-05	0.592	13.310	-0.592	9.04E-06	0.592	9.044	-0.592	1.31E-05	0.592	13.060	-0.592	3.73E-05	0.592	37.260	-0.592	3.04E-05	0.592	30.370	-0.592	2.72E-05	0.592	27.170
-0.593	1.33E-05	0.593	13.320	-0.593	9.09E-06	0.593	9.090	-0.593	1.31E-05	0.593	13.110	-0.593	3.73E-05	0.593	37.270	-0.593	3.04E-05	0.593	30.400	-0.593	2.72E-05	0.593	27.200
-0.594	1.33E-05	0.594	13.320	-0.594	9.14E-06	0.594	9.138	-0.594	1.32E-05	0.594	13.150	-0.594	3.73E-05	0.594	37.280	-0.594	3.04E-05	0.594	30.430	-0.594	2.72E-05	0.594	27.230
-0.595	1.33E-05	0.595	13.320	-0.595	9.19E-06	0.595	9.185	-0.595	1.32E-05	0.595	13.200	-0.595	3.73E-05	0.595	37.300	-0.595	3.05E-05	0.595	30.450	-0.595	2.73E-05	0.595	27.260
-0.596	1.33E-05	0.596	13.320	-0.596	9.24E-06	0.596	9.235	-0.596	1.33E-05	0.596	13.250	-0.596	3.73E-05	0.596	37.310	-0.596	3.05E-05	0.596	30.480	-0.596	2.73E-05	0.596	27.290
-0.597	1.33E-05	0.597	13.320	-0.597	9.28E-06	0.597	9.280	-0.597	1.33E-05	0.597	13.300	-0.597	3.73E-05	0.597	37.310	-0.597	3.05E-05	0.597	30.500	-0.597	2.73E-05	0.597	27.320
-0.598	1.33E-05	0.598	13.320	-0.598	9.33E-06	0.598	9.330	-0.598	1.33E-05	0.598	13.340	-0.598	3.73E-05	0.598	37.330	-0.598	3.05E-05	0.598	30.530	-0.598	2.73E-05	0.598	27.340
-0.599	1.33E-05	0.599	13.320	-0.599	9.38E-06	0.599	9.377	-0.599	1.34E-05	0.599	13.390	-0.599	3.73E-05	0.599	37.340	-0.599	3.06E-05	0.599	30.550	-0.599	2.74E-05	0.599	27.380
-0.6	1.32E-05	0.6	13.160	-0.6	9.27E-06	0.6	9.270	-0.6	1.33E-05	0.6	13.280	-0.6	3.72E-05	0.6	37.170	-0.6	3.04E-05	0.6	30.360	-0.6	2.72E-05	0.6	27.240
-0.599	1.27E-05	0.599	12.700	-0.599	8.88E-06	0.599	8.878	-0.599	1.29E-05	0.599	12.880	-0.599	3.66E-05	0.599	36.630	-0.599	2.97E-05	0.599	29.690	-0.599	2.67E-05	0.599	26.730
-0.598	1.24E-05	0.598	12.370	-0.598	8.61E-06	0.598	8.613	-0.598	1.26E-05	0.598	12.610	-0.598	3.62E-05	0.598	36.230	-0.598	2.92E-05	0.598	29.190	-0.598	2.63E-05	0.598	26.340
-0.597	1.21E-05	0.597	12.090	-0.597	8.40E-06	0.597	8.396	-0.597	1.24E-05	0.597	12.390	-0.597	3.59E-05	0.597	35.910	-0.597	2.88E-05	0.597	28.780	-0.597	2.60E-05	0.597	26.020
-0.596	1.18E-05	0.596	11.830	-0.596	8.20E-06	0.596	8.203	-0.596	1.22E-05	0.596	12.180	-0.596	3.56E-05	0.596	35.610	-0.596	2.84E-05	0.596	28.410	-0.596	2.57E-05	0.596	25.730
-0.595	1.16E-05	0.595	11.600	-0.595	8.02E-06	0.595	8.023	-0.595	1.20E-05	0.595	12.000	-0.595	3.53E-05	0.595	35.340	-0.595	2.81E-05	0.595	28.060	-0.595	2.55E-05	0.595	25.470
-0.594	1.14E-05	0.594	11.370	-0.594	7.85E-06	0.594	7.854	-0.594	1.18E-05	0.594	11.820	-0.594	3.51E-05	0.594	35.080	-0.594	2.77E-05	0.594	27.740	-0.594	2.52E-05	0.594	25.220
-0.593	1.12E-05	0.593	11.170	-0.593	7.69E-06	0.593	7.692	-0.593	1.17E-05	0.593	11.660	-0.593	3.48E-05	0.593	34.830	-0.593	2.74E-05	0.593	27.440	-0.593	2.50E-05	0.593	24.990
-0.592	1.10E-05	0.592	10.970	-0.592	7.54E-06	0.592	7.542	-0.592	1.15E-05	0.592	11.500	-0.592	3.46E-05	0.592	34.600	-0.592	2.72E-05	0.592	27.150	-0.592	2.48E-05	0.592	24.760
-0.591	1.08E-05	0.591	10.780	-0.591	7.39E-06	0.591	7.394	-0.591	1.14E-05	0.591	11.350	-0.591	3.44E-05	0.591	34.380	-0.591	2.69E-05	0.591	26.870	-0.591	2.45E-05	0.591	24.540
-0.59	1.06E-05	0.59	10.590	-0.59	7.26E-06	0.59	7.256	-0.59	1.12E-05	0.59	11.200	-0.59	3.42E-05	0.59	34.160	-0.59	2.66E-05	0.59	26.610	-0.59	2.43E-05	0.59	24.340
-0.589	1.04E-05	0.589	10.420	-0.589	7.12E-06	0.589	7.118	-0.589	1.11E-05	0.589	11.070	-0.589	3.40E-05	0.589	33.950	-0.589	2.64E-05	0.589	26.360	-0.589	2.41E-05	0.589	24.140
-0.588	1.03E-05	0.588	10.250	-0.588	6.99E-06	0.588	6.988	-0.588	1.09E-05	0.588	10.930	-0.588	3.37E-05	0.588	33.740	-0.588	2.61E-05	0.588	26.110	-0.588	2.39E-05	0.588	23.940
-0.587	1.01E-05	0.587	10.090	-0.587	6.86E-06	0.587	6.862	-0.587	1.08E-05	0.587	10.800	-0.587	3.36E-05	0.587	33.550	-0.587	2.59E-05	0.587	25.880	-0.587	2.38E-05	0.587	23.760
-0.586	9.94E-06	0.586	9.935	-0.586	6.74E-06	0.586	6.740	-0.586	1.07E-05	0.586	10.670	-0.586	3.34E-05	0.586	33.360	-0.586	2.57E-05	0.586	25.650	-0.586	2.36E-05	0.586	23.580
-0.585	9.78E-06	0.585	9.783	-0.585	6.62E-06	0.585	6.619	-0.585	1.06E-05	0.585	10.550	-0.585	3.32E-05	0.585	33.170	-0.585	2.54E-05	0.585	25.430	-0.585	2.34E-05	0.585	23.400
-0.584	9.64E-06	0.584	9.638	-0.584	6.51E-06	0.584	6.507	-0.584	1.04E-05	0.584	10.430	-0.584	3.30E-05	0.584	32.990	-0.584	2.52E-05	0.584	25.220	-0.584	2.32E-05	0.584	23.230
-0.583	9.50E-06	0.583	9.495	-0.583	6.39E-06	0.583	6.393	-0.583	1.03E-05	0.583	10.320	-0.583	3.28E-05	0.583	32.810	-0.583	2.50E-05	0.583	25.020	-0.583	2.31E-05	0.583	23.070
-0.582	9.36E-06	0.582	9.356	-0.582	6.29E-06	0.582	6.285	-0.582	1.02E-05	0.582	10.200	-0.582	3.26E-05	0.582	32.640	-0.582	2.48E-05	0.582	24.820	-0.582	2.29E-05	0.582	22.910
-0.581	9.22E-06	0.581	9.224	-0.581	6.18E-06	0.581	6.178	-0.581	1.01E-05	0.581	10.090	-0.581	3.25E-05	0.581	32.470	-0.581	2.46E-05	0.581	24.620	-0.581	2.28E-05	0.581	22.760
-0.58	9.09E-06	0.58	9.093	-0.58	6.08E-06	0.58	6.075	-0.58	9.98E-06	0.58	9.984	-0.58	3.23E-05	0.58	32.310	-0.58	2.44E-05	0.58	24.440	-0.58	2.26E-05	0.58	22.600
-0.579	8.97E-06	0.579	8.968	-0.579	5.97E-06	0.579	5.974	-0.579	9.88E-06	0.579	9.883	-0.579	3.22E-05	0.579	32.150	-0.579	2.43E-05	0.579	24.250	-0.579	2.25E-05	0.579	22.460
-0.578	8.84E-06	0.578	8.844	-0.578	5.88E-06	0.578	5.878	-0.578	9.78E-06	0.578	9.778	-0.578	3.20E-05	0.578	31.990	-0.578	2.41E-05	0.578	24.070	-0.578	2.23E-05	0.578	22.310
-0.577	8.72E-06	0.577	8.724	-0.577	5.78E-06	0.577	5.780	-0.577	9.68E-06	0.577	9.681	-0.577	3.18E-05	0.577	31.840	-0.577	2.39E-05	0.577	23.900	-0.577	2.22E-05	0.577	22.170
-0.576	8.61E-06	0.576	8.606	-0.576	5.69E-06	0.576	5.689	-0.576	9.58E-06	0.576	9.582	-0.576	3.17E-05	0.576	31.680	-0.576	2.37E-05	0.576	23.730	-0.576	2.20E-05	0.576	22.030
-0.575	8.49E-06	0.575	8.491	-0.575	5.60E-06	0.575	5.595	-0.575	9.49E-06	0.575	9.489	-0.575	3.15E-05	0.575	31.530	-0.575	2.36E-05	0.575	23.560	-0.575	2.19E-05	0.575	21.900
-0.574	8.38E-06	0.574	8.379	-0.574	5.51E-06	0.574	5.507	-0.574	9.39E-06	0.574	9.393	-0.574	3.14E-05	0.574	31.380	-0.574	2.34E-05	0.574	23.400	-0.574	2.18E-05	0.574	21.770
-0.573	8.27E-06	0.573	8.270	-0.573	5.42E-06	0.573	5.419	-0.573	9.31E-06	0.573	9.305	-0.573	3.12E-05	0.573	31.240	-0.573	2.32E-05	0.573	23.240	-0.573	2.17E-05	0.573	21.650
-0.572	8.16E-06	0.572	8.161	-0.572	5.33E-06	0.572	5.334	-0.572	9.21E-06	0.572	9.212	-0.572	3.11E-05	0.572	31.100	-0.572	2.31E-05	0.572	23.080	-0.572	2.15E-05	0.572	21.510
-0.571	8.06E-06	0.571	8.058	-0.571	5.25E-06	0.571	5.250	-0.571	9.13E-06	0.571	9.129	-0.571	3.10E-05	0.571	30.960	-0.571	2.29E-05	0.571	22.930	-0.571	2.14E-05	0.571	21.390
-0.57	7.95E-06	0.57	7.954	-0.57	5.17E-06	0.57	5.169	-0.57	9.04E-06	0.57	9.041	-0.57	3.08E-05	0.57	30.830	-0.57	2.28E-05	0.57	22.780	-0.57	2.13E-05	0.57	21.270
-0.569	7.85E-06	0.569	7.853	-0.569	5.09E-06	0.569	5.087	-0.569	8.96E-06	0.569	8.959	-0.569	3.07E-05	0.569	30.690	-0.569	2.26E-05	0.569	22.640	-0.569	2.12E-05	0.569	21.150
-0.568	7.75E-06	0.568	7.754	-0.568	5.01E-06	0.568	5.010	-0.568	8.88E-06	0.568	8.876	-0.568	3.06E-05	0.568	30.560	-0.568	2.25E-05	0.568	22.500	-0.568	2.10E-05	0.568	21.040
-0.567	7.66E-06	0.567	7.658	-0.567	4.93E-06	0.567	4.931	-0.567	8.80E-06	0.567	8.798	-0.567	3.04E-05	0.567	30.430	-0.567	2.24E-05	0.567	22.360	-0.567	2.09E-05	0.567	20.920
-0.566	7.56E-06	0.566	7.562	-0.566	4.86E-06	0.566	4.858	-0.566	8.72E-06	0.566	8.716	-0.566	3.03E-05	0.566	30.300	-0.566	2.22E-05	0.566	22.230	-0.566	2.08E-05	0.566	20.800
-0.565	7.47E-06	0.565	7.470	-0.565	4.78E-06	0.565	4.782	-0.565	8.64E-06	0.565	8.641	-0.565	3.02E-05	0.565	30.180	-0.565	2.21E-05	0.565	22.100	-0.565	2.07E-05	0.565	20.700
-0.564	7.38E-06	0.564	7.377	-0.564	4.71E-06	0.564	4.710	-0.564	8.56E-06	0.564	8.561	-0.564	3.01E-05	0.564	30.060	-0.564	2.20E-05	0.564	21.970	-0.564	2.06E-05	0.564	20.590
-0.563	7.29E-06	0.563	7.288	-0.563	4.64E-06	0.563	4.637	-0.563	8.49E-06	0.563	8.490	-0.563	2.99E-05	0.563	29.940	-0.563	2.18E-05	0.563	21.840	-0.563	2.05E-05	0.563	20.480
-0.562	7.20E-06	0.562	7.199	-0.562	4.57E-06	0.562	4.568	-0.562	8.41E-06	0.562	8.414	-0.562	2.98E-05	0.562	29.820	-0.562	2.17E-05	0.562	21.720	-0.562	2.04E-05	0.562	20.370
-0.561	7.11E-06	0.561	7.112	-0.561	4.50E-06	0.561	4.499	-0.561	8.34E-06	0.561	8.344	-0.561	2.97E-05	0.561	29.700	-0.561	2.16E-05	0.561	21.590	-0.561	2.03E-05	0.561	20.270
-0.56	7.03E-06	0.56	7.027	-0.56	4.43E-06	0.56	4.433	-0.56	8.27E-06	0.56	8.272	-0.56	2.96E-05	0.56	29.580	-0.56	2.15E-05	0.56	21.470	-0.56	2.02E-05	0.56	20.170
-0.559	6.94E-06	0.559	6.943	-0.559	4.37E-06	0.559	4.366	-0.559	8.20E-06	0.559	8.204	-0.559	2.95E-05	0.559	29.470	-0.559	2.14E-05	0.559	21.350	-0.559	2.01E-05	0.559	20.080
-0.558	6.86E-06	0.558	6.860	-0.558	4.30E-06	0.558	4.302	-0.558	8.13E-06	0.558	8.134	-0.558	2.94E-05	0.558	29.360	-0.558	2.12E-05	0.558	21.240	-0.558	2.00E-05	0.558	19.980
-0.557	6.78E-06	0.557	6.779	-0.557	4.24E-06	0.557	4.237	-0.557	8.07E-06	0.557	8.070	-0.557	2.92E-05	0.557	29.240	-0.557	2.11E-05	0.557	21.120	-0.557	1.99E-05	0.557	19.890
-0.556	6.70E-06	0.556	6.697	-0.556	4.18E-06	0.556	4.175	-0.556	8.00E-06	0.556	7.999	-0.556	2.91E-05	0.556	29.130	-0.556	2.10E-05	0.556	21.010	-0.556	1.98E-05	0.556	19.790
-0.555	6.62E-06	0.555	6.620	-0.555	4.11E-06	0.555	4.114	-0.555	7.94E-06	0.555	7.939	-0.555	2.90E-05	0.555	29.020	-0.555	2.09E-05	0.555	20.900	-0.555	1.97E-05	0.555	19.700
-0.554	6.54E-06	0.554	6.542	-0.554	4.05E-06	0.554	4.054	-0.554	7.87E-06	0.554	7.872	-0.554	2.89E-05	0.554	28.920	-0.554	2.08E-05	0.554	20.790	-0.554	1.96E-05	0.554	19.610
-0.553	6.47E-06	0.553	6.466	-0.553	3.99E-06	0.553	3.993	-0.553	7.81E-06	0.553	7.811	-0.553	2.88E-05	0.553	28.810	-0.553	2.07E-05	0.553	20.680	-0.553	1.95E-05	0.553	19.520
-0.552	6.39E-06	0.552	6.391	-0.552	3.94E-06	0.552	3.937	-0.552	7.75E-06	0.552	7.747	-0.552	2.87E-05	0.552	28.700	-0.552	2.06E-05	0.552	20.580	-0.552	1.94E-05	0.552	19.430
-0.551	6.32E-06	0.551	6.316	-0.551	4.01E-06	0.551	4.013	-0.551	7.69E-06	0.551	7.689	-0.551	2.86E-05	0.551	28.600	-0.551	2.05E-05	0.551	20.470	-0.551	1.93E-05	0.551	19.340
-0.55	6.24E-06	0.55	6.242	-0.55	4.02E-06	0.55	4.020	-0.55	7.63E-06	0.55	7.627	-0.55	2.85E-05	0.55	28.500	-0.55	2.04E-05	0.55	20.370	-0.55	1.93E-05	0.55	19.250
-0.549	6.17E-06	0.549	6.171	-0.549	3.92E-06	0.549	3.923	-0.549	7.57E-06	0.549	7.572	-0.549	2.84E-05	0.549	28.400	-0.549	2.03E-05	0.549	20.270	-0.549	1.92E-05	0.549	19.170
-0.548	6.10E-06	0.548	6.099	-0.548	3.82E-06	0.548	3.822	-0.548	7.51E-06	0.548	7.510	-0.548	2.83E-05	0.548	28.300	-0.548	2.02E-05	0.548	20.180	-0.548	1.91E-05	0.548	19.080
-0.547	6.03E-06	0.547	6.030	-0.547	3.78E-06	0.547	3.783	-0.547	7.46E-06	0.547	7.457	-0.547	2.82E-05	0.547	28.200	-0.547	2.01E-05	0.547	20.080	-0.547	1.90E-05	0.547	19.000
-0.546	5.96E-06	0.546	5.960	-0.546	3.73E-06	0.546	3.731	-0.546	7.40E-06	0.546	7.398	-0.546	2.81E-05	0.546	28.100	-0.546	2.00E-05	0.546	19.990	-0.546	1.89E-05	0.546	18.920
-0.545	5.89E-06	0.545	5.893	-0.545	3.64E-06	0.545	3.643	-0.545	7.35E-06	0.545	7.345	-0.545	2.80E-05	0.545	28.010	-0.545	1.99E-05	0.545	19.890	-0.545	1.88E-05	0.545	18.840
-0.544	5.83E-06	0.544	5.825	-0.544	3.57E-06	0.544	3.566	-0.544	7.29E-06	0.544	7.289	-0.544	2.79E-05	0.544	27.910	-0.544	1.98E-05	0.544	19.800	-0.544	1.88E-05	0.544	18.760
-0.543	5.76E-06	0.543	5.758	-0.543	3.49E-06	0.543	3.492	-0.543	7.24E-06	0.543	7.238	-0.543	2.78E-05	0.543	27.820	-0.543	1.97E-05	0.543	19.710	-0.543	1.87E-05	0.543	18.680
-0.542	5.69E-06	0.542	5.693	-0.542	3.44E-06	0.542	3.435	-0.542	7.18E-06	0.542	7.183	-0.542	2.77E-05	0.542	27.730	-0.542	1.96E-05	0.542	19.620	-0.542	1.86E-05	0.542	18.610
-0.541	5.63E-06	0.541	5.629	-0.541	3.38E-06	0.541	3.379	-0.541	7.13E-06	0.541	7.134	-0.541	2.76E-05	0.541	27.640	-0.541	1.95E-05	0.541	19.530	-0.541	1.85E-05	0.541	18.530
-0.54	5.56E-06	0.54	5.563	-0.54	3.32E-06	0.54	3.324	-0.54	7.08E-06	0.54	7.079	-0.54	2.75E-05	0.54	27.540	-0.54	1.94E-05	0.54	19.440	-0.54	1.85E-05	0.54	18.450
-0.539	5.50E-06	0.539	5.501	-0.539	3.27E-06	0.539	3.273	-0.539	7.03E-06	0.539	7.032	-0.539	2.75E-05	0.539	27.450	-0.539	1.94E-05	0.539	19.360	-0.539	1.84E-05	0.539	18.390
-0.538	5.44E-06	0.538	5.438	-0.538	3.23E-06	0.538	3.226	-0.538	6.98E-06	0.538	6.979	-0.538	2.74E-05	0.538	27.360	-0.538	1.93E-05	0.538	19.270	-0.538	1.83E-05	0.538	18.310
-0.537	5.38E-06	0.537	5.376	-0.537	3.18E-06	0.537	3.177	-0.537	6.93E-06	0.537	6.933	-0.537	2.73E-05	0.537	27.280	-0.537	1.92E-05	0.537	19.190	-0.537	1.82E-05	0.537	18.240
-0.536	5.32E-06	0.536	5.316	-0.536	3.13E-06	0.536	3.132	-0.536	6.88E-06	0.536	6.883	-0.536	2.72E-05	0.536	27.190	-0.536	1.91E-05	0.536	19.110	-0.536	1.82E-05	0.536	18.170
-0.535	5.26E-06	0.535	5.256	-0.535	3.08E-06	0.535	3.083	-0.535	6.84E-06	0.535	6.837	-0.535	2.71E-05	0.535	27.100	-0.535	1.90E-05	0.535	19.020	-0.535	1.81E-05	0.535	18.100
-0.534	5.20E-06	0.534	5.196	-0.534	3.04E-06	0.534	3.039	-0.534	6.79E-06	0.534	6.788	-0.534	2.70E-05	0.534	27.020	-0.534	1.90E-05	0.534	18.950	-0.534	1.80E-05	0.534	18.030
-0.533	5.14E-06	0.533	5.138	-0.533	2.99E-06	0.533	2.994	-0.533	6.75E-06	0.533	6.745	-0.533	2.69E-05	0.533	26.930	-0.533	1.89E-05	0.533	18.870	-0.533	1.80E-05	0.533	17.970
-0.532	5.08E-06	0.532	5.079	-0.532	2.95E-06	0.532	2.952	-0.532	6.70E-06	0.532	6.696	-0.532	2.69E-05	0.532	26.850	-0.532	1.88E-05	0.532	18.790	-0.532	1.79E-05	0.532	17.900
-0.531	5.02E-06	0.531	5.022	-0.531	2.91E-06	0.531	2.910	-0.531	6.65E-06	0.531	6.654	-0.531	2.68E-05	0.531	26.770	-0.531	1.87E-05	0.531	18.710	-0.531	1.78E-05	0.531	17.830
-0.53	4.97E-06	0.53	4.965	-0.53	2.87E-06	0.53	2.868	-0.53	6.61E-06	0.53	6.607	-0.53	2.67E-05	0.53	26.680	-0.53	1.86E-05	0.53	18.640	-0.53	1.78E-05	0.53	17.760
-0.529	4.91E-06	0.529	4.910	-0.529	2.83E-06	0.529	2.826	-0.529	6.57E-06	0.529	6.566	-0.529	2.66E-05	0.529	26.600	-0.529	1.86E-05	0.529	18.560	-0.529	1.77E-05	0.529	17.700
-0.528	4.86E-06	0.528	4.855	-0.528	2.79E-06	0.528	2.787	-0.528	6.52E-06	0.528	6.521	-0.528	2.65E-05	0.528	26.520	-0.528	1.85E-05	0.528	18.490	-0.528	1.76E-05	0.528	17.630
-0.527	4.80E-06	0.527	4.799	-0.527	2.75E-06	0.527	2.747	-0.527	6.48E-06	0.527	6.481	-0.527	2.64E-05	0.527	26.440	-0.527	1.84E-05	0.527	18.410	-0.527	1.76E-05	0.527	17.570
-0.526	4.75E-06	0.526	4.745	-0.526	2.71E-06	0.526	2.709	-0.526	6.44E-06	0.526	6.437	-0.526	2.64E-05	0.526	26.360	-0.526	1.84E-05	0.526	18.350	-0.526	1.75E-05	0.526	17.510
-0.525	4.69E-06	0.525	4.692	-0.525	2.67E-06	0.525	2.669	-0.525	6.40E-06	0.525	6.398	-0.525	2.63E-05	0.525	26.280	-0.525	1.83E-05	0.525	18.270	-0.525	1.75E-05	0.525	17.450
-0.524	4.64E-06	0.524	4.637	-0.524	2.63E-06	0.524	2.630	-0.524	6.35E-06	0.524	6.354	-0.524	2.62E-05	0.524	26.200	-0.524	1.82E-05	0.524	18.200	-0.524	1.74E-05	0.524	17.380
-0.523	4.59E-06	0.523	4.587	-0.523	2.59E-06	0.523	2.593	-0.523	6.32E-06	0.523	6.317	-0.523	2.61E-05	0.523	26.130	-0.523	1.81E-05	0.523	18.130	-0.523	1.73E-05	0.523	17.320
-0.522	4.54E-06	0.522	4.535	-0.522	2.56E-06	0.522	2.556	-0.522	6.27E-06	0.522	6.274	-0.522	2.61E-05	0.522	26.050	-0.522	1.81E-05	0.522	18.070	-0.522	1.73E-05	0.522	17.260
-0.521	4.48E-06	0.521	4.483	-0.521	2.52E-06	0.521	2.518	-0.521	6.24E-06	0.521	6.238	-0.521	2.60E-05	0.521	25.970	-0.521	1.80E-05	0.521	18.000	-0.521	1.72E-05	0.521	17.210
-0.52	4.43E-06	0.52	4.433	-0.52	2.49E-06	0.52	2.485	-0.52	6.20E-06	0.52	6.197	-0.52	2.59E-05	0.52	25.900	-0.52	1.79E-05	0.52	17.930	-0.52	1.71E-05	0.52	17.140
-0.519	4.38E-06	0.519	4.383	-0.519	2.45E-06	0.519	2.446	-0.519	6.16E-06	0.519	6.161	-0.519	2.58E-05	0.519	25.820	-0.519	1.79E-05	0.519	17.860	-0.519	1.71E-05	0.519	17.090
-0.518	4.33E-06	0.518	4.333	-0.518	2.41E-06	0.518	2.413	-0.518	6.12E-06	0.518	6.121	-0.518	2.58E-05	0.518	25.750	-0.518	1.78E-05	0.518	17.800	-0.518	1.70E-05	0.518	17.030
-0.517	4.29E-06	0.517	4.286	-0.517	2.38E-06	0.517	2.377	-0.517	6.09E-06	0.517	6.087	-0.517	2.57E-05	0.517	25.680	-0.517	1.77E-05	0.517	17.730	-0.517	1.70E-05	0.517	16.970
-0.516	4.24E-06	0.516	4.235	-0.516	2.34E-06	0.516	2.343	-0.516	6.05E-06	0.516	6.047	-0.516	2.56E-05	0.516	25.600	-0.516	1.77E-05	0.516	17.670	-0.516	1.69E-05	0.516	16.920
-0.515	4.19E-06	0.515	4.189	-0.515	2.31E-06	0.515	2.310	-0.515	6.02E-06	0.515	6.015	-0.515	2.55E-05	0.515	25.540	-0.515	1.76E-05	0.515	17.610	-0.515	1.69E-05	0.515	16.860
-0.514	4.14E-06	0.514	4.141	-0.514	2.28E-06	0.514	2.278	-0.514	5.98E-06	0.514	5.976	-0.514	2.55E-05	0.514	25.460	-0.514	1.75E-05	0.514	17.540	-0.514	1.68E-05	0.514	16.800
-0.513	4.09E-06	0.513	4.094	-0.513	2.24E-06	0.513	2.244	-0.513	5.94E-06	0.513	5.943	-0.513	2.54E-05	0.513	25.390	-0.513	1.75E-05	0.513	17.480	-0.513	1.68E-05	0.513	16.750
-0.512	4.05E-06	0.512	4.045	-0.512	2.21E-06	0.512	2.211	-0.512	5.91E-06	0.512	5.906	-0.512	2.53E-05	0.512	25.320	-0.512	1.74E-05	0.512	17.420	-0.512	1.67E-05	0.512	16.690
-0.511	4.00E-06	0.511	4.000	-0.511	2.18E-06	0.511	2.179	-0.511	5.87E-06	0.511	5.874	-0.511	2.53E-05	0.511	25.250	-0.511	1.74E-05	0.511	17.350	-0.511	1.66E-05	0.511	16.640
-0.51	3.95E-06	0.51	3.954	-0.51	2.15E-06	0.51	2.149	-0.51	5.84E-06	0.51	5.838	-0.51	2.52E-05	0.51	25.180	-0.51	1.73E-05	0.51	17.300	-0.51	1.66E-05	0.51	16.590
-0.509	3.91E-06	0.509	3.910	-0.509	2.12E-06	0.509	2.117	-0.509	5.81E-06	0.509	5.808	-0.509	2.51E-05	0.509	25.110	-0.509	1.72E-05	0.509	17.240	-0.509	1.65E-05	0.509	16.540
-0.508	3.86E-06	0.508	3.864	-0.508	2.09E-06	0.508	2.088	-0.508	5.77E-06	0.508	5.772	-0.508	2.50E-05	0.508	25.040	-0.508	1.72E-05	0.508	17.180	-0.508	1.65E-05	0.508	16.480
-0.507	3.82E-06	0.507	3.822	-0.507	2.06E-06	0.507	2.058	-0.507	5.74E-06	0.507	5.743	-0.507	2.50E-05	0.507	24.980	-0.507	1.71E-05	0.507	17.120	-0.507	1.64E-05	0.507	16.440
-0.506	3.78E-06	0.506	3.777	-0.506	2.03E-06	0.506	2.028	-0.506	5.71E-06	0.506	5.708	-0.506	2.49E-05	0.506	24.910	-0.506	1.71E-05	0.506	17.070	-0.506	1.64E-05	0.506	16.380
-0.505	3.73E-06	0.505	3.734	-0.505	2.00E-06	0.505	1.997	-0.505	5.68E-06	0.505	5.679	-0.505	2.48E-05	0.505	24.840	-0.505	1.70E-05	0.505	17.010	-0.505	1.63E-05	0.505	16.330
-0.504	3.69E-06	0.504	3.692	-0.504	1.97E-06	0.504	1.972	-0.504	5.65E-06	0.504	5.646	-0.504	2.48E-05	0.504	24.780	-0.504	1.70E-05	0.504	16.950	-0.504	1.63E-05	0.504	16.280
-0.503	3.65E-06	0.503	3.649	-0.503	1.94E-06	0.503	1.940	-0.503	5.62E-06	0.503	5.617	-0.503	2.47E-05	0.503	24.710	-0.503	1.69E-05	0.503	16.900	-0.503	1.62E-05	0.503	16.230
-0.502	3.61E-06	0.502	3.607	-0.502	1.91E-06	0.502	1.914	-0.502	5.58E-06	0.502	5.584	-0.502	2.47E-05	0.502	24.650	-0.502	1.68E-05	0.502	16.840	-0.502	1.62E-05	0.502	16.180
-0.501	3.57E-06	0.501	3.566	-0.501	1.89E-06	0.501	1.885	-0.501	5.56E-06	0.501	5.557	-0.501	2.46E-05	0.501	24.580	-0.501	1.68E-05	0.501	16.790	-0.501	1.61E-05	0.501	16.130
-0.5	3.52E-06	0.5	3.524	-0.5	1.86E-06	0.5	1.858	-0.5	5.52E-06	0.5	5.523	-0.5	2.45E-05	0.5	24.510	-0.5	1.67E-05	0.5	16.730	-0.5	1.61E-05	0.5	16.080
-0.499	3.49E-06	0.499	3.485	-0.499	1.83E-06	0.499	1.831	-0.499	5.50E-06	0.499	5.497	-0.499	2.45E-05	0.499	24.450	-0.499	1.67E-05	0.499	16.680	-0.499	1.60E-05	0.499	16.030
-0.498	3.44E-06	0.498	3.443	-0.498	1.81E-06	0.498	1.806	-0.498	5.47E-06	0.498	5.465	-0.498	2.44E-05	0.498	24.390	-0.498	1.66E-05	0.498	16.630	-0.498	1.60E-05	0.498	15.980
-0.497	3.40E-06	0.497	3.404	-0.497	1.78E-06	0.497	1.778	-0.497	5.44E-06	0.497	5.438	-0.497	2.43E-05	0.497	24.330	-0.497	1.66E-05	0.497	16.570	-0.497	1.59E-05	0.497	15.940
-0.496	3.37E-06	0.496	3.365	-0.496	1.75E-06	0.496	1.754	-0.496	5.41E-06	0.496	5.409	-0.496	2.43E-05	0.496	24.270	-0.496	1.65E-05	0.496	16.520	-0.496	1.59E-05	0.496	15.890
-0.495	3.33E-06	0.495	3.326	-0.495	1.73E-06	0.495	1.726	-0.495	5.38E-06	0.495	5.383	-0.495	2.42E-05	0.495	24.200	-0.495	1.65E-05	0.495	16.470	-0.495	1.58E-05	0.495	15.840
-0.494	3.29E-06	0.494	3.287	-0.494	1.70E-06	0.494	1.703	-0.494	5.35E-06	0.494	5.353	-0.494	2.41E-05	0.494	24.140	-0.494	1.64E-05	0.494	16.420	-0.494	1.58E-05	0.494	15.790
-0.493	3.25E-06	0.493	3.249	-0.493	1.68E-06	0.493	1.676	-0.493	5.33E-06	0.493	5.328	-0.493	2.41E-05	0.493	24.080	-0.493	1.64E-05	0.493	16.370	-0.493	1.58E-05	0.493	15.750
-0.492	3.21E-06	0.492	3.209	-0.492	1.65E-06	0.492	1.652	-0.492	5.30E-06	0.492	5.298	-0.492	2.40E-05	0.492	24.020	-0.492	1.63E-05	0.492	16.320	-0.492	1.57E-05	0.492	15.700
-0.491	3.17E-06	0.491	3.174	-0.491	1.63E-06	0.491	1.628	-0.491	5.28E-06	0.491	5.275	-0.491	2.40E-05	0.491	23.960	-0.491	1.63E-05	0.491	16.270	-0.491	1.57E-05	0.491	15.660
-0.49	3.14E-06	0.49	3.135	-0.49	1.60E-06	0.49	1.604	-0.49	5.25E-06	0.49	5.245	-0.49	2.39E-05	0.49	23.890	-0.49	1.62E-05	0.49	16.220	-0.49	1.56E-05	0.49	15.610
-0.489	3.10E-06	0.489	3.098	-0.489	1.58E-06	0.489	1.579	-0.489	5.22E-06	0.489	5.221	-0.489	2.38E-05	0.489	23.840	-0.489	1.62E-05	0.489	16.170	-0.489	1.56E-05	0.489	15.570
-0.488	3.06E-06	0.488	3.062	-0.488	1.56E-06	0.488	1.558	-0.488	5.19E-06	0.488	5.194	-0.488	2.38E-05	0.488	23.770	-0.488	1.61E-05	0.488	16.120	-0.488	1.55E-05	0.488	15.520
-0.487	3.03E-06	0.487	3.026	-0.487	1.53E-06	0.487	1.532	-0.487	5.17E-06	0.487	5.170	-0.487	2.37E-05	0.487	23.720	-0.487	1.61E-05	0.487	16.070	-0.487	1.55E-05	0.487	15.480
-0.486	2.99E-06	0.486	2.990	-0.486	1.51E-06	0.486	1.511	-0.486	5.14E-06	0.486	5.143	-0.486	2.37E-05	0.486	23.660	-0.486	1.60E-05	0.486	16.030	-0.486	1.54E-05	0.486	15.440
-0.485	2.96E-06	0.485	2.956	-0.485	1.49E-06	0.485	1.487	-0.485	5.12E-06	0.485	5.121	-0.485	2.36E-05	0.485	23.600	-0.485	1.60E-05	0.485	15.980	-0.485	1.54E-05	0.485	15.400
-0.484	2.92E-06	0.484	2.919	-0.484	1.47E-06	0.484	1.466	-0.484	5.09E-06	0.484	5.093	-0.484	2.35E-05	0.484	23.540	-0.484	1.59E-05	0.484	15.930	-0.484	1.54E-05	0.484	15.350
-0.483	2.89E-06	0.483	2.886	-0.483	1.44E-06	0.483	1.444	-0.483	5.07E-06	0.483	5.072	-0.483	2.35E-05	0.483	23.480	-0.483	1.59E-05	0.483	15.880	-0.483	1.53E-05	0.483	15.310
-0.482	2.85E-06	0.482	2.851	-0.482	1.42E-06	0.482	1.423	-0.482	5.05E-06	0.482	5.045	-0.482	2.34E-05	0.482	23.420	-0.482	1.58E-05	0.482	15.840	-0.482	1.53E-05	0.482	15.260
-0.481	2.82E-06	0.481	2.817	-0.481	1.40E-06	0.481	1.401	-0.481	5.02E-06	0.481	5.023	-0.481	2.34E-05	0.481	23.370	-0.481	1.58E-05	0.481	15.790	-0.481	1.52E-05	0.481	15.220
-0.48	2.78E-06	0.48	2.784	-0.48	1.38E-06	0.48	1.381	-0.48	5.00E-06	0.48	4.998	-0.48	2.33E-05	0.48	23.310	-0.48	1.58E-05	0.48	15.750	-0.48	1.52E-05	0.48	15.180
-0.479	2.75E-06	0.479	2.751	-0.479	1.36E-06	0.479	1.358	-0.479	4.98E-06	0.479	4.977	-0.479	2.33E-05	0.479	23.260	-0.479	1.57E-05	0.479	15.700	-0.479	1.51E-05	0.479	15.140
-0.478	2.72E-06	0.478	2.718	-0.478	1.34E-06	0.478	1.340	-0.478	4.95E-06	0.478	4.952	-0.478	2.32E-05	0.478	23.200	-0.478	1.57E-05	0.478	15.660	-0.478	1.51E-05	0.478	15.100
-0.477	2.69E-06	0.477	2.686	-0.477	1.32E-06	0.477	1.318	-0.477	4.93E-06	0.477	4.932	-0.477	2.31E-05	0.477	23.140	-0.477	1.56E-05	0.477	15.610	-0.477	1.51E-05	0.477	15.060
-0.476	2.65E-06	0.476	2.652	-0.476	1.30E-06	0.476	1.298	-0.476	4.91E-06	0.476	4.906	-0.476	2.31E-05	0.476	23.090	-0.476	1.56E-05	0.476	15.570	-0.476	1.50E-05	0.476	15.020
-0.475	2.62E-06	0.475	2.622	-0.475	1.28E-06	0.475	1.278	-0.475	4.89E-06	0.475	4.888	-0.475	2.30E-05	0.475	23.030	-0.475	1.55E-05	0.475	15.530	-0.475	1.50E-05	0.475	14.980
-0.474	2.59E-06	0.474	2.589	-0.474	1.26E-06	0.474	1.260	-0.474	4.86E-06	0.474	4.863	-0.474	2.30E-05	0.474	22.980	-0.474	1.55E-05	0.474	15.480	-0.474	1.49E-05	0.474	14.940
-0.473	2.56E-06	0.473	2.558	-0.473	1.24E-06	0.473	1.239	-0.473	4.84E-06	0.473	4.843	-0.473	2.29E-05	0.473	22.920	-0.473	1.54E-05	0.473	15.440	-0.473	1.49E-05	0.473	14.900
-0.472	2.53E-06	0.472	2.527	-0.472	1.22E-06	0.472	1.222	-0.472	4.82E-06	0.472	4.820	-0.472	2.29E-05	0.472	22.870	-0.472	1.54E-05	0.472	15.400	-0.472	1.49E-05	0.472	14.860
-0.471	2.50E-06	0.471	2.497	-0.471	1.20E-06	0.471	1.201	-0.471	4.80E-06	0.471	4.800	-0.471	2.28E-05	0.471	22.810	-0.471	1.54E-05	0.471	15.350	-0.471	1.48E-05	0.471	14.820
-0.47	2.47E-06	0.47	2.465	-0.47	1.18E-06	0.47	1.184	-0.47	4.78E-06	0.47	4.777	-0.47	2.28E-05	0.47	22.760	-0.47	1.53E-05	0.47	15.310	-0.47	1.48E-05	0.47	14.780
-0.469	2.44E-06	0.469	2.436	-0.469	1.16E-06	0.469	1.164	-0.469	4.76E-06	0.469	4.759	-0.469	2.27E-05	0.469	22.700	-0.469	1.53E-05	0.469	15.270	-0.469	1.48E-05	0.469	14.750
-0.468	2.41E-06	0.468	2.405	-0.468	1.15E-06	0.468	1.147	-0.468	4.74E-06	0.468	4.735	-0.468	2.27E-05	0.468	22.650	-0.468	1.52E-05	0.468	15.230	-0.468	1.47E-05	0.468	14.710
-0.467	2.38E-06	0.467	2.376	-0.467	1.13E-06	0.467	1.128	-0.467	4.72E-06	0.467	4.717	-0.467	2.26E-05	0.467	22.590	-0.467	1.52E-05	0.467	15.190	-0.467	1.47E-05	0.467	14.670
-0.466	2.35E-06	0.466	2.345	-0.466	1.11E-06	0.466	1.111	-0.466	4.69E-06	0.466	4.694	-0.466	2.25E-05	0.466	22.540	-0.466	1.51E-05	0.466	15.140	-0.466	1.46E-05	0.466	14.630
-0.465	2.32E-06	0.465	2.317	-0.465	1.09E-06	0.465	1.092	-0.465	4.68E-06	0.465	4.677	-0.465	2.25E-05	0.465	22.490	-0.465	1.51E-05	0.465	15.100	-0.465	1.46E-05	0.465	14.590
-0.464	2.29E-06	0.464	2.288	-0.464	1.08E-06	0.464	1.077	-0.464	4.66E-06	0.464	4.655	-0.464	2.24E-05	0.464	22.440	-0.464	1.51E-05	0.464	15.060	-0.464	1.46E-05	0.464	14.550
-0.463	2.26E-06	0.463	2.260	-0.463	1.06E-06	0.463	1.057	-0.463	4.64E-06	0.463	4.637	-0.463	2.24E-05	0.463	22.380	-0.463	1.50E-05	0.463	15.020	-0.463	1.45E-05	0.463	14.520
-0.462	2.23E-06	0.462	2.232	-0.462	1.04E-06	0.462	1.042	-0.462	4.62E-06	0.462	4.616	-0.462	2.23E-05	0.462	22.330	-0.462	1.50E-05	0.462	14.980	-0.462	1.45E-05	0.462	14.480
-0.461	2.20E-06	0.461	2.204	-0.461	1.02E-06	0.461	1.023	-0.461	4.60E-06	0.461	4.598	-0.461	2.23E-05	0.461	22.280	-0.461	1.49E-05	0.461	14.940	-0.461	1.44E-05	0.461	14.440
-0.46	2.18E-06	0.46	2.175	-0.46	1.01E-06	0.46	1.007	-0.46	4.58E-06	0.46	4.576	-0.46	2.22E-05	0.46	22.230	-0.46	1.49E-05	0.46	14.900	-0.46	1.44E-05	0.46	14.400
-0.459	2.15E-06	0.459	2.150	-0.459	9.91E-07	0.459	0.991	-0.459	4.56E-06	0.459	4.561	-0.459	2.22E-05	0.459	22.180	-0.459	1.49E-05	0.459	14.860	-0.459	1.44E-05	0.459	14.370
-0.458	2.12E-06	0.458	2.121	-0.458	9.76E-07	0.458	0.976	-0.458	4.54E-06	0.458	4.541	-0.458	2.21E-05	0.458	22.120	-0.458	1.48E-05	0.458	14.820	-0.458	1.43E-05	0.458	14.330
-0.457	2.10E-06	0.457	2.095	-0.457	9.58E-07	0.457	0.958	-0.457	4.52E-06	0.457	4.524	-0.457	2.21E-05	0.457	22.070	-0.457	1.48E-05	0.457	14.790	-0.457	1.43E-05	0.457	14.300
-0.456	2.07E-06	0.456	2.068	-0.456	9.44E-07	0.456	0.944	-0.456	4.51E-06	0.456	4.505	-0.456	2.20E-05	0.456	22.020	-0.456	1.48E-05	0.456	14.750	-0.456	1.43E-05	0.456	14.260
-0.455	2.04E-06	0.455	2.042	-0.455	9.26E-07	0.455	0.926	-0.455	4.49E-06	0.455	4.488	-0.455	2.20E-05	0.455	21.970	-0.455	1.47E-05	0.455	14.710	-0.455	1.42E-05	0.455	14.230
-0.454	2.02E-06	0.454	2.015	-0.454	9.12E-07	0.454	0.912	-0.454	4.47E-06	0.454	4.468	-0.454	2.19E-05	0.454	21.920	-0.454	1.47E-05	0.454	14.670	-0.454	1.42E-05	0.454	14.190
-0.453	1.99E-06	0.453	1.991	-0.453	8.96E-07	0.453	0.896	-0.453	4.45E-06	0.453	4.453	-0.453	2.19E-05	0.453	21.870	-0.453	1.46E-05	0.453	14.630	-0.453	1.42E-05	0.453	14.160
-0.452	1.96E-06	0.452	1.964	-0.452	8.82E-07	0.452	0.882	-0.452	4.43E-06	0.452	4.432	-0.452	2.18E-05	0.452	21.820	-0.452	1.46E-05	0.452	14.590	-0.452	1.41E-05	0.452	14.120
-0.451	1.94E-06	0.451	1.940	-0.451	8.66E-07	0.451	0.866	-0.451	4.42E-06	0.451	4.419	-0.451	2.18E-05	0.451	21.770	-0.451	1.46E-05	0.451	14.560	-0.451	1.41E-05	0.451	14.090
-0.45	1.91E-06	0.45	1.914	-0.45	8.52E-07	0.45	0.852	-0.45	4.40E-06	0.45	4.399	-0.45	2.17E-05	0.45	21.720	-0.45	1.45E-05	0.45	14.520	-0.45	1.41E-05	0.45	14.050
-0.449	1.89E-06	0.449	1.889	-0.449	8.36E-07	0.449	0.836	-0.449	4.38E-06	0.449	4.384	-0.449	2.17E-05	0.449	21.670	-0.449	1.45E-05	0.449	14.480	-0.449	1.40E-05	0.449	14.020
-0.448	1.86E-06	0.448	1.864	-0.448	8.23E-07	0.448	0.823	-0.448	4.37E-06	0.448	4.365	-0.448	2.16E-05	0.448	21.620	-0.448	1.45E-05	0.448	14.450	-0.448	1.40E-05	0.448	13.980
-0.447	1.84E-06	0.447	1.841	-0.447	8.06E-07	0.447	0.806	-0.447	4.35E-06	0.447	4.351	-0.447	2.16E-05	0.447	21.570	-0.447	1.44E-05	0.447	14.410	-0.447	1.40E-05	0.447	13.950
-0.446	1.82E-06	0.446	1.816	-0.446	7.93E-07	0.446	0.793	-0.446	4.33E-06	0.446	4.333	-0.446	2.15E-05	0.446	21.520	-0.446	1.44E-05	0.446	14.370	-0.446	1.39E-05	0.446	13.910
-0.445	1.79E-06	0.445	1.794	-0.445	7.78E-07	0.445	0.778	-0.445	4.32E-06	0.445	4.318	-0.445	2.15E-05	0.445	21.470	-0.445	1.43E-05	0.445	14.330	-0.445	1.39E-05	0.445	13.880
-0.444	1.77E-06	0.444	1.769	-0.444	7.65E-07	0.444	0.765	-0.444	4.30E-06	0.444	4.300	-0.444	2.14E-05	0.444	21.420	-0.444	1.43E-05	0.444	14.300	-0.444	1.38E-05	0.444	13.840
-0.443	1.75E-06	0.443	1.747	-0.443	7.51E-07	0.443	0.751	-0.443	4.29E-06	0.443	4.287	-0.443	2.14E-05	0.443	21.380	-0.443	1.43E-05	0.443	14.260	-0.443	1.38E-05	0.443	13.810
-0.442	1.72E-06	0.442	1.722	-0.442	7.38E-07	0.442	0.738	-0.442	4.27E-06	0.442	4.268	-0.442	2.13E-05	0.442	21.330	-0.442	1.42E-05	0.442	14.230	-0.442	1.38E-05	0.442	13.780
-0.441	1.70E-06	0.441	1.700	-0.441	7.22E-07	0.441	0.722	-0.441	4.25E-06	0.441	4.254	-0.441	2.13E-05	0.441	21.280	-0.441	1.42E-05	0.441	14.190	-0.441	1.38E-05	0.441	13.750
-0.44	1.68E-06	0.44	1.677	-0.44	7.12E-07	0.44	0.712	-0.44	4.24E-06	0.44	4.237	-0.44	2.12E-05	0.44	21.230	-0.44	1.42E-05	0.44	14.150	-0.44	1.37E-05	0.44	13.710
-0.439	1.66E-06	0.439	1.655	-0.439	6.96E-07	0.439	0.696	-0.439	4.22E-06	0.439	4.223	-0.439	2.12E-05	0.439	21.180	-0.439	1.41E-05	0.439	14.120	-0.439	1.37E-05	0.439	13.680
-0.438	1.63E-06	0.438	1.632	-0.438	6.85E-07	0.438	0.685	-0.438	4.21E-06	0.438	4.206	-0.438	2.11E-05	0.438	21.130	-0.438	1.41E-05	0.438	14.080	-0.438	1.37E-05	0.438	13.650
-0.437	1.61E-06	0.437	1.611	-0.437	6.71E-07	0.437	0.671	-0.437	4.19E-06	0.437	4.193	-0.437	2.11E-05	0.437	21.090	-0.437	1.41E-05	0.437	14.050	-0.437	1.36E-05	0.437	13.620
-0.436	1.59E-06	0.436	1.587	-0.436	6.58E-07	0.436	0.658	-0.436	4.18E-06	0.436	4.175	-0.436	2.10E-05	0.436	21.040	-0.436	1.40E-05	0.436	14.010	-0.436	1.36E-05	0.436	13.580
-0.435	1.57E-06	0.435	1.567	-0.435	6.45E-07	0.435	0.645	-0.435	4.16E-06	0.435	4.163	-0.435	2.10E-05	0.435	20.990	-0.435	1.40E-05	0.435	13.980	-0.435	1.36E-05	0.435	13.550
-0.434	1.54E-06	0.434	1.544	-0.434	6.34E-07	0.434	0.634	-0.434	4.15E-06	0.434	4.146	-0.434	2.09E-05	0.434	20.940	-0.434	1.39E-05	0.434	13.940	-0.434	1.35E-05	0.434	13.520
-0.433	1.52E-06	0.433	1.524	-0.433	6.20E-07	0.433	0.620	-0.433	4.13E-06	0.433	4.134	-0.433	2.09E-05	0.433	20.890	-0.433	1.39E-05	0.433	13.910	-0.433	1.35E-05	0.433	13.490
-0.432	1.50E-06	0.432	1.503	-0.432	6.10E-07	0.432	0.610	-0.432	4.12E-06	0.432	4.118	-0.432	2.08E-05	0.432	20.840	-0.432	1.39E-05	0.432	13.870	-0.432	1.35E-05	0.432	13.460
-0.431	1.48E-06	0.431	1.482	-0.431	5.95E-07	0.431	0.595	-0.431	4.11E-06	0.431	4.105	-0.431	2.08E-05	0.431	20.790	-0.431	1.38E-05	0.431	13.840	-0.431	1.34E-05	0.431	13.420
-0.43	1.46E-06	0.43	1.461	-0.43	5.85E-07	0.43	0.585	-0.43	4.09E-06	0.43	4.089	-0.43	2.08E-05	0.43	20.750	-0.43	1.38E-05	0.43	13.800	-0.43	1.34E-05	0.43	13.390
-0.429	1.44E-06	0.429	1.441	-0.429	5.72E-07	0.429	0.572	-0.429	4.08E-06	0.429	4.076	-0.429	2.07E-05	0.429	20.700	-0.429	1.38E-05	0.429	13.770	-0.429	1.34E-05	0.429	13.360
-0.428	1.42E-06	0.428	1.420	-0.428	5.60E-07	0.428	0.560	-0.428	4.06E-06	0.428	4.060	-0.428	2.07E-05	0.428	20.650	-0.428	1.37E-05	0.428	13.730	-0.428	1.33E-05	0.428	13.330
-0.427	1.40E-06	0.427	1.402	-0.427	5.48E-07	0.427	0.548	-0.427	4.05E-06	0.427	4.049	-0.427	2.06E-05	0.427	20.600	-0.427	1.37E-05	0.427	13.700	-0.427	1.33E-05	0.427	13.300
-0.426	1.38E-06	0.426	1.381	-0.426	5.37E-07	0.426	0.537	-0.426	4.03E-06	0.426	4.033	-0.426	2.06E-05	0.426	20.550	-0.426	1.37E-05	0.426	13.670	-0.426	1.33E-05	0.426	13.260
-0.425	1.36E-06	0.425	1.362	-0.425	5.25E-07	0.425	0.525	-0.425	4.02E-06	0.425	4.021	-0.425	2.05E-05	0.425	20.510	-0.425	1.36E-05	0.425	13.630	-0.425	1.32E-05	0.425	13.230
-0.424	1.34E-06	0.424	1.343	-0.424	5.15E-07	0.424	0.515	-0.424	4.01E-06	0.424	4.006	-0.424	2.05E-05	0.424	20.460	-0.424	1.36E-05	0.424	13.600	-0.424	1.32E-05	0.424	13.200
-0.423	1.32E-06	0.423	1.324	-0.423	5.02E-07	0.423	0.502	-0.423	3.99E-06	0.423	3.994	-0.423	2.04E-05	0.423	20.410	-0.423	1.36E-05	0.423	13.560	-0.423	1.32E-05	0.423	13.170
-0.422	1.30E-06	0.422	1.304	-0.422	4.92E-07	0.422	0.492	-0.422	3.98E-06	0.422	3.978	-0.422	2.04E-05	0.422	20.370	-0.422	1.35E-05	0.422	13.530	-0.422	1.31E-05	0.422	13.140
-0.421	1.29E-06	0.421	1.286	-0.421	4.80E-07	0.421	0.480	-0.421	3.97E-06	0.421	3.968	-0.421	2.03E-05	0.421	20.320	-0.421	1.35E-05	0.421	13.500	-0.421	1.31E-05	0.421	13.110
-0.42	1.27E-06	0.42	1.266	-0.42	4.70E-07	0.42	0.470	-0.42	3.95E-06	0.42	3.951	-0.42	2.03E-05	0.42	20.270	-0.42	1.35E-05	0.42	13.460	-0.42	1.31E-05	0.42	13.080
-0.419	1.25E-06	0.419	1.249	-0.419	4.58E-07	0.419	0.458	-0.419	3.94E-06	0.419	3.941	-0.419	2.02E-05	0.419	20.230	-0.419	1.34E-05	0.419	13.430	-0.419	1.31E-05	0.419	13.050
-0.418	1.23E-06	0.418	1.229	-0.418	4.49E-07	0.418	0.449	-0.418	3.93E-06	0.418	3.926	-0.418	2.02E-05	0.418	20.170	-0.418	1.34E-05	0.418	13.390	-0.418	1.30E-05	0.418	13.010
-0.417	1.21E-06	0.417	1.212	-0.417	4.36E-07	0.417	0.436	-0.417	3.92E-06	0.417	3.915	-0.417	2.01E-05	0.417	20.130	-0.417	1.34E-05	0.417	13.360	-0.417	1.30E-05	0.417	12.980
-0.416	1.19E-06	0.416	1.194	-0.416	4.27E-07	0.416	0.427	-0.416	3.90E-06	0.416	3.901	-0.416	2.01E-05	0.416	20.080	-0.416	1.33E-05	0.416	13.330	-0.416	1.30E-05	0.416	12.950
-0.415	1.18E-06	0.415	1.177	-0.415	4.15E-07	0.415	0.415	-0.415	3.89E-06	0.415	3.889	-0.415	2.00E-05	0.415	20.040	-0.415	1.33E-05	0.415	13.290	-0.415	1.29E-05	0.415	12.920
-0.414	1.16E-06	0.414	1.159	-0.414	4.07E-07	0.414	0.407	-0.414	3.88E-06	0.414	3.876	-0.414	2.00E-05	0.414	19.990	-0.414	1.33E-05	0.414	13.260	-0.414	1.29E-05	0.414	12.890
-0.413	1.14E-06	0.413	1.142	-0.413	3.95E-07	0.413	0.395	-0.413	3.87E-06	0.413	3.865	-0.413	1.99E-05	0.413	19.940	-0.413	1.32E-05	0.413	13.220	-0.413	1.29E-05	0.413	12.860
-0.412	1.12E-06	0.412	1.124	-0.412	3.86E-07	0.412	0.386	-0.412	3.85E-06	0.412	3.850	-0.412	1.99E-05	0.412	19.890	-0.412	1.32E-05	0.412	13.190	-0.412	1.28E-05	0.412	12.820
-0.411	1.11E-06	0.411	1.108	-0.411	3.75E-07	0.411	0.375	-0.411	3.84E-06	0.411	3.841	-0.411	1.99E-05	0.411	19.850	-0.411	1.32E-05	0.411	13.160	-0.411	1.28E-05	0.411	12.800
-0.41	1.09E-06	0.41	1.088	-0.41	3.64E-07	0.41	0.364	-0.41	3.82E-06	0.41	3.824	-0.41	1.98E-05	0.41	19.800	-0.41	1.31E-05	0.41	13.120	-0.41	1.28E-05	0.41	12.760
-0.409	1.07E-06	0.409	1.071	-0.409	3.52E-07	0.409	0.352	-0.409	3.81E-06	0.409	3.813	-0.409	1.98E-05	0.409	19.750	-0.409	1.31E-05	0.409	13.080	-0.409	1.27E-05	0.409	12.730
-0.408	1.06E-06	0.408	1.056	-0.408	3.46E-07	0.408	0.346	-0.408	3.80E-06	0.408	3.801	-0.408	1.97E-05	0.408	19.700	-0.408	1.31E-05	0.408	13.050	-0.408	1.27E-05	0.408	12.700
-0.407	1.04E-06	0.407	1.040	-0.407	3.34E-07	0.407	0.334	-0.407	3.79E-06	0.407	3.791	-0.407	1.97E-05	0.407	19.660	-0.407	1.30E-05	0.407	13.020	-0.407	1.27E-05	0.407	12.670
-0.406	1.02E-06	0.406	1.023	-0.406	3.26E-07	0.406	0.326	-0.406	3.78E-06	0.406	3.778	-0.406	1.96E-05	0.406	19.610	-0.406	1.30E-05	0.406	12.990	-0.406	1.26E-05	0.406	12.640
-0.405	1.01E-06	0.405	1.009	-0.405	3.16E-07	0.405	0.316	-0.405	3.77E-06	0.405	3.769	-0.405	1.96E-05	0.405	19.560	-0.405	1.30E-05	0.405	12.950	-0.405	1.26E-05	0.405	12.610
-0.404	9.91E-07	0.404	0.991	-0.404	3.07E-07	0.404	0.307	-0.404	3.76E-06	0.404	3.755	-0.404	1.95E-05	0.404	19.510	-0.404	1.29E-05	0.404	12.920	-0.404	1.26E-05	0.404	12.580
-0.403	9.77E-07	0.403	0.977	-0.403	2.97E-07	0.403	0.297	-0.403	3.75E-06	0.403	3.746	-0.403	1.95E-05	0.403	19.470	-0.403	1.29E-05	0.403	12.890	-0.403	1.26E-05	0.403	12.550
-0.402	9.60E-07	0.402	0.960	-0.402	2.89E-07	0.402	0.289	-0.402	3.73E-06	0.402	3.732	-0.402	1.94E-05	0.402	19.420	-0.402	1.29E-05	0.402	12.850	-0.402	1.25E-05	0.402	12.520
-0.401	9.45E-07	0.401	0.945	-0.401	2.78E-07	0.401	0.278	-0.401	3.72E-06	0.401	3.723	-0.401	1.94E-05	0.401	19.380	-0.401	1.28E-05	0.401	12.820	-0.401	1.25E-05	0.401	12.480
-0.4	9.29E-07	0.4	0.929	-0.4	2.71E-07	0.4	0.271	-0.4	3.71E-06	0.4	3.710	-0.4	1.93E-05	0.4	19.330	-0.4	1.28E-05	0.4	12.780	-0.4	1.25E-05	0.4	12.450
-0.399	9.14E-07	0.399	0.914	-0.399	2.60E-07	0.399	0.260	-0.399	3.70E-06	0.399	3.701	-0.399	1.93E-05	0.399	19.280	-0.399	1.28E-05	0.399	12.750	-0.399	1.24E-05	0.399	12.420
-0.398	8.99E-07	0.398	0.899	-0.398	2.53E-07	0.398	0.253	-0.398	3.69E-06	0.398	3.688	-0.398	1.92E-05	0.398	19.230	-0.398	1.27E-05	0.398	12.710	-0.398	1.24E-05	0.398	12.390
-0.397	8.85E-07	0.397	0.885	-0.397	2.42E-07	0.397	0.242	-0.397	3.68E-06	0.397	3.679	-0.397	1.92E-05	0.397	19.190	-0.397	1.27E-05	0.397	12.680	-0.397	1.24E-05	0.397	12.360
-0.396	8.69E-07	0.396	0.869	-0.396	2.35E-07	0.396	0.235	-0.396	3.67E-06	0.396	3.665	-0.396	1.91E-05	0.396	19.140	-0.396	1.27E-05	0.396	12.650	-0.396	1.23E-05	0.396	12.330
-0.395	8.56E-07	0.395	0.856	-0.395	2.26E-07	0.395	0.226	-0.395	3.66E-06	0.395	3.657	-0.395	1.91E-05	0.395	19.090	-0.395	1.26E-05	0.395	12.610	-0.395	1.23E-05	0.395	12.300
-0.394	8.40E-07	0.394	0.840	-0.394	2.18E-07	0.394	0.218	-0.394	3.64E-06	0.394	3.644	-0.394	1.90E-05	0.394	19.040	-0.394	1.26E-05	0.394	12.580	-0.394	1.23E-05	0.394	12.270
-0.393	8.25E-07	0.393	0.825	-0.393	2.07E-07	0.393	0.207	-0.393	3.64E-06	0.393	3.635	-0.393	1.90E-05	0.393	18.990	-0.393	1.25E-05	0.393	12.540	-0.393	1.22E-05	0.393	12.240
-0.392	8.11E-07	0.392	0.811	-0.392	2.02E-07	0.392	0.202	-0.392	3.62E-06	0.392	3.623	-0.392	1.90E-05	0.392	18.950	-0.392	1.25E-05	0.392	12.510	-0.392	1.22E-05	0.392	12.210
-0.391	7.97E-07	0.391	0.797	-0.391	1.91E-07	0.391	0.191	-0.391	3.61E-06	0.391	3.614	-0.391	1.89E-05	0.391	18.900	-0.391	1.25E-05	0.391	12.470	-0.391	1.22E-05	0.391	12.180
-0.39	7.82E-07	0.39	0.782	-0.39	1.84E-07	0.39	0.184	-0.39	3.60E-06	0.39	3.601	-0.39	1.89E-05	0.39	18.850	-0.39	1.24E-05	0.39	12.440	-0.39	1.22E-05	0.39	12.150
-0.389	7.70E-07	0.389	0.770	-0.389	1.74E-07	0.389	0.174	-0.389	3.59E-06	0.389	3.593	-0.389	1.88E-05	0.389	18.800	-0.389	1.24E-05	0.389	12.400	-0.389	1.21E-05	0.389	12.120
-0.388	7.54E-07	0.388	0.754	-0.388	1.67E-07	0.388	0.167	-0.388	3.58E-06	0.388	3.580	-0.388	1.88E-05	0.388	18.750	-0.388	1.24E-05	0.388	12.370	-0.388	1.21E-05	0.388	12.080
-0.387	7.43E-07	0.387	0.743	-0.387	1.58E-07	0.387	0.158	-0.387	3.57E-06	0.387	3.573	-0.387	1.87E-05	0.387	18.710	-0.387	1.23E-05	0.387	12.330	-0.387	1.21E-05	0.387	12.050
-0.386	7.28E-07	0.386	0.728	-0.386	1.52E-07	0.386	0.152	-0.386	3.56E-06	0.386	3.561	-0.386	1.87E-05	0.386	18.660	-0.386	1.23E-05	0.386	12.300	-0.386	1.20E-05	0.386	12.020
-0.385	7.15E-07	0.385	0.715	-0.385	1.41E-07	0.385	0.141	-0.385	3.55E-06	0.385	3.552	-0.385	1.86E-05	0.385	18.610	-0.385	1.23E-05	0.385	12.260	-0.385	1.20E-05	0.385	11.990
-0.384	7.01E-07	0.384	0.701	-0.384	1.35E-07	0.384	0.135	-0.384	3.54E-06	0.384	3.540	-0.384	1.86E-05	0.384	18.560	-0.384	1.22E-05	0.384	12.230	-0.384	1.20E-05	0.384	11.960
-0.383	6.88E-07	0.383	0.688	-0.383	1.25E-07	0.383	0.125	-0.383	3.53E-06	0.383	3.532	-0.383	1.85E-05	0.383	18.510	-0.383	1.22E-05	0.383	12.190	-0.383	1.19E-05	0.383	11.930
-0.382	6.75E-07	0.382	0.675	-0.382	1.19E-07	0.382	0.119	-0.382	3.52E-06	0.382	3.520	-0.382	1.85E-05	0.382	18.460	-0.382	1.22E-05	0.382	12.150	-0.382	1.19E-05	0.382	11.900
-0.381	6.63E-07	0.381	0.663	-0.381	1.10E-07	0.381	0.110	-0.381	3.51E-06	0.381	3.513	-0.381	1.84E-05	0.381	18.410	-0.381	1.21E-05	0.381	12.120	-0.381	1.19E-05	0.381	11.870
-0.38	6.49E-07	0.38	0.649	-0.38	1.03E-07	0.38	0.103	-0.38	3.50E-06	0.38	3.500	-0.38	1.84E-05	0.38	18.360	-0.38	1.21E-05	0.38	12.080	-0.38	1.18E-05	0.38	11.830
-0.379	6.38E-07	0.379	0.638	-0.379	9.50E-08	0.379	0.095	-0.379	3.49E-06	0.379	3.493	-0.379	1.83E-05	0.379	18.310	-0.379	1.21E-05	0.379	12.050	-0.379	1.18E-05	0.379	11.800
-0.378	6.25E-07	0.378	0.625	-0.378	8.86E-08	0.378	0.089	-0.378	3.48E-06	0.378	3.481	-0.378	1.83E-05	0.378	18.260	-0.378	1.20E-05	0.378	12.010	-0.378	1.18E-05	0.378	11.770
-0.377	6.12E-07	0.377	0.612	-0.377	7.84E-08	0.377	0.078	-0.377	3.47E-06	0.377	3.473	-0.377	1.82E-05	0.377	18.210	-0.377	1.20E-05	0.377	11.970	-0.377	1.17E-05	0.377	11.730
-0.376	6.01E-07	0.376	0.601	-0.376	7.40E-08	0.376	0.074	-0.376	3.46E-06	0.376	3.462	-0.376	1.82E-05	0.376	18.160	-0.376	1.19E-05	0.376	11.930	-0.376	1.17E-05	0.376	11.700
-0.375	5.88E-07	0.375	0.588	-0.375	6.38E-08	0.375	0.064	-0.375	3.45E-06	0.375	3.454	-0.375	1.81E-05	0.375	18.110	-0.375	1.19E-05	0.375	11.890	-0.375	1.17E-05	0.375	11.670
-0.374	5.76E-07	0.374	0.576	-0.374	5.85E-08	0.374	0.058	-0.374	3.44E-06	0.374	3.443	-0.374	1.81E-05	0.374	18.060	-0.374	1.19E-05	0.374	11.850	-0.374	1.16E-05	0.374	11.640
-0.373	5.65E-07	0.373	0.565	-0.373	4.95E-08	0.373	0.050	-0.373	3.44E-06	0.373	3.436	-0.373	1.80E-05	0.373	18.010	-0.373	1.18E-05	0.373	11.820	-0.373	1.16E-05	0.373	11.610
-0.372	5.51E-07	0.372	0.551	-0.372	4.33E-08	0.372	0.043	-0.372	3.42E-06	0.372	3.424	-0.372	1.80E-05	0.372	17.950	-0.372	1.18E-05	0.372	11.780	-0.372	1.16E-05	0.372	11.570
-0.371	5.41E-07	0.371	0.541	-0.371	3.48E-08	0.371	0.035	-0.371	3.42E-06	0.371	3.417	-0.371	1.79E-05	0.371	17.910	-0.371	1.17E-05	0.371	11.740	-0.371	1.15E-05	0.371	11.540
-0.37	5.28E-07	0.37	0.528	-0.37	2.94E-08	0.37	0.029	-0.37	3.41E-06	0.37	3.405	-0.37	1.79E-05	0.37	17.850	-0.37	1.17E-05	0.37	11.700	-0.37	1.15E-05	0.37	11.510
-0.369	5.17E-07	0.369	0.517	-0.369	1.95E-08	0.369	0.020	-0.369	3.40E-06	0.369	3.398	-0.369	1.78E-05	0.369	17.800	-0.369	1.17E-05	0.369	11.660	-0.369	1.15E-05	0.369	11.470
-0.368	5.06E-07	0.368	0.506	-0.368	1.55E-08	0.368	0.016	-0.368	3.39E-06	0.368	3.387	-0.368	1.78E-05	0.368	17.750	-0.368	1.16E-05	0.368	11.620	-0.368	1.14E-05	0.368	11.440
-0.367	4.95E-07	0.367	0.495	-0.367	5.75E-09	0.367	0.006	-0.367	3.38E-06	0.367	3.379	-0.367	1.77E-05	0.367	17.690	-0.367	1.16E-05	0.367	11.580	-0.367	1.14E-05	0.367	11.410
-0.366	4.83E-07	0.366	0.483	-0.366	1.17E-09	0.366	0.001	-0.366	3.37E-06	0.366	3.370	-0.366	1.76E-05	0.366	17.640	-0.366	1.15E-05	0.366	11.540	-0.366	1.14E-05	0.366	11.370
-0.365	4.72E-07	0.365	0.472	-0.365	-8.01E-09	0.365	-0.008	-0.365	3.36E-06	0.365	3.362	-0.365	1.76E-05	0.365	17.590	-0.365	1.15E-05	0.365	11.500	-0.365	1.13E-05	0.365	11.340
-0.364	4.59E-07	0.364	0.459	-0.364	-1.37E-08	0.364	-0.014	-0.364	3.35E-06	0.364	3.350	-0.364	1.75E-05	0.364	17.530	-0.364	1.15E-05	0.364	11.450	-0.364	1.13E-05	0.364	11.300
-0.363	4.51E-07	0.363	0.451	-0.363	-2.09E-08	0.363	-0.021	-0.363	3.34E-06	0.363	3.344	-0.363	1.75E-05	0.363	17.480	-0.363	1.14E-05	0.363	11.410	-0.363	1.13E-05	0.363	11.270
-0.362	4.38E-07	0.362	0.438	-0.362	-2.70E-08	0.362	-0.027	-0.362	3.33E-06	0.362	3.334	-0.362	1.74E-05	0.362	17.420	-0.362	1.14E-05	0.362	11.370	-0.362	1.12E-05	0.362	11.240
-0.361	4.28E-07	0.361	0.428	-0.361	-3.56E-08	0.361	-0.036	-0.361	3.33E-06	0.361	3.326	-0.361	1.74E-05	0.361	17.370	-0.361	1.13E-05	0.361	11.330	-0.361	1.12E-05	0.361	11.200
-0.36	4.17E-07	0.36	0.417	-0.36	-3.97E-08	0.36	-0.040	-0.36	3.32E-06	0.36	3.316	-0.36	1.73E-05	0.36	17.320	-0.36	1.13E-05	0.36	11.280	-0.36	1.12E-05	0.36	11.170
-0.359	4.07E-07	0.359	0.407	-0.359	-4.92E-08	0.359	-0.049	-0.359	3.31E-06	0.359	3.308	-0.359	1.73E-05	0.359	17.260	-0.359	1.12E-05	0.359	11.240	-0.359	1.11E-05	0.359	11.130
-0.358	3.95E-07	0.358	0.395	-0.358	-5.43E-08	0.358	-0.054	-0.358	3.30E-06	0.358	3.297	-0.358	1.72E-05	0.358	17.200	-0.358	1.12E-05	0.358	11.190	-0.358	1.11E-05	0.358	11.090
-0.357	3.86E-07	0.357	0.386	-0.357	-6.13E-08	0.357	-0.061	-0.357	3.29E-06	0.357	3.291	-0.357	1.72E-05	0.357	17.150	-0.357	1.12E-05	0.357	11.150	-0.357	1.11E-05	0.357	11.060
-0.356	3.74E-07	0.356	0.374	-0.356	-6.70E-08	0.356	-0.067	-0.356	3.28E-06	0.356	3.280	-0.356	1.71E-05	0.356	17.090	-0.356	1.11E-05	0.356	11.100	-0.356	1.10E-05	0.356	11.020
-0.355	3.66E-07	0.355	0.366	-0.355	-7.46E-08	0.355	-0.075	-0.355	3.28E-06	0.355	3.275	-0.355	1.70E-05	0.355	17.030	-0.355	1.11E-05	0.355	11.060	-0.355	1.10E-05	0.355	10.990
-0.354	3.55E-07	0.354	0.355	-0.354	-7.92E-08	0.354	-0.079	-0.354	3.26E-06	0.354	3.264	-0.354	1.70E-05	0.354	16.970	-0.354	1.10E-05	0.354	11.010	-0.354	1.10E-05	0.354	10.950
-0.353	3.45E-07	0.353	0.345	-0.353	-8.78E-08	0.353	-0.088	-0.353	3.26E-06	0.353	3.257	-0.353	1.69E-05	0.353	16.920	-0.353	1.10E-05	0.353	10.960	-0.353	1.09E-05	0.353	10.910
-0.352	3.35E-07	0.352	0.335	-0.352	-9.22E-08	0.352	-0.092	-0.352	3.25E-06	0.352	3.247	-0.352	1.69E-05	0.352	16.860	-0.352	1.09E-05	0.352	10.910	-0.352	1.09E-05	0.352	10.880
-0.351	3.25E-07	0.351	0.325	-0.351	-1.01E-07	0.351	-0.101	-0.351	3.24E-06	0.351	3.240	-0.351	1.68E-05	0.351	16.800	-0.351	1.09E-05	0.351	10.870	-0.351	1.08E-05	0.351	10.840
-0.35	3.15E-07	0.35	0.315	-0.35	-1.05E-07	0.35	-0.105	-0.35	3.23E-06	0.35	3.230	-0.35	1.67E-05	0.35	16.740	-0.35	1.08E-05	0.35	10.820	-0.35	1.08E-05	0.35	10.800
-0.349	3.06E-07	0.349	0.306	-0.349	-1.12E-07	0.349	-0.112	-0.349	3.22E-06	0.349	3.224	-0.349	1.67E-05	0.349	16.680	-0.349	1.08E-05	0.349	10.770	-0.349	1.08E-05	0.349	10.760
-0.348	2.95E-07	0.348	0.295	-0.348	-1.18E-07	0.348	-0.118	-0.348	3.21E-06	0.348	3.212	-0.348	1.66E-05	0.348	16.620	-0.348	1.07E-05	0.348	10.720	-0.348	1.07E-05	0.348	10.720
-0.347	2.87E-07	0.347	0.287	-0.347	-1.24E-07	0.347	-0.124	-0.347	3.21E-06	0.347	3.207	-0.347	1.66E-05	0.347	16.560	-0.347	1.07E-05	0.347	10.670	-0.347	1.07E-05	0.347	10.680
-0.346	2.77E-07	0.346	0.277	-0.346	-1.29E-07	0.346	-0.129	-0.346	3.20E-06	0.346	3.196	-0.346	1.65E-05	0.346	16.490	-0.346	1.06E-05	0.346	10.610	-0.346	1.07E-05	0.346	10.650
-0.345	2.67E-07	0.345	0.267	-0.345	-1.37E-07	0.345	-0.137	-0.345	3.19E-06	0.345	3.190	-0.345	1.64E-05	0.345	16.430	-0.345	1.06E-05	0.345	10.560	-0.345	1.06E-05	0.345	10.610
-0.344	2.58E-07	0.344	0.258	-0.344	-1.41E-07	0.344	-0.141	-0.344	3.18E-06	0.344	3.181	-0.344	1.64E-05	0.344	16.370	-0.344	1.05E-05	0.344	10.510	-0.344	1.06E-05	0.344	10.570
-0.343	2.49E-07	0.343	0.249	-0.343	-1.49E-07	0.343	-0.149	-0.343	3.17E-06	0.343	3.173	-0.343	1.63E-05	0.343	16.310	-0.343	1.05E-05	0.343	10.460	-0.343	1.05E-05	0.343	10.520
-0.342	2.39E-07	0.342	0.239	-0.342	-1.53E-07	0.342	-0.153	-0.342	3.16E-06	0.342	3.164	-0.342	1.62E-05	0.342	16.240	-0.342	1.04E-05	0.342	10.400	-0.342	1.05E-05	0.342	10.480
-0.341	2.32E-07	0.341	0.232	-0.341	-1.60E-07	0.341	-0.160	-0.341	3.16E-06	0.341	3.158	-0.341	1.62E-05	0.341	16.180	-0.341	1.04E-05	0.341	10.350	-0.341	1.04E-05	0.341	10.440
-0.34	2.21E-07	0.34	0.221	-0.34	-1.65E-07	0.34	-0.165	-0.34	3.15E-06	0.34	3.147	-0.34	1.61E-05	0.34	16.110	-0.34	1.03E-05	0.34	10.290	-0.34	1.04E-05	0.34	10.400
-0.339	2.14E-07	0.339	0.214	-0.339	-1.71E-07	0.339	-0.171	-0.339	3.14E-06	0.339	3.142	-0.339	1.61E-05	0.339	16.050	-0.339	1.02E-05	0.339	10.230	-0.339	1.04E-05	0.339	10.360
-0.338	2.04E-07	0.338	0.204	-0.338	-1.76E-07	0.338	-0.176	-0.338	3.13E-06	0.338	3.132	-0.338	1.60E-05	0.338	15.980	-0.338	1.02E-05	0.338	10.170	-0.338	1.03E-05	0.338	10.310
-0.337	1.95E-07	0.337	0.195	-0.337	-1.84E-07	0.337	-0.184	-0.337	3.13E-06	0.337	3.125	-0.337	1.59E-05	0.337	15.910	-0.337	1.01E-05	0.337	10.120	-0.337	1.03E-05	0.337	10.270
-0.336	1.86E-07	0.336	0.186	-0.336	-1.87E-07	0.336	-0.187	-0.336	3.12E-06	0.336	3.116	-0.336	1.58E-05	0.336	15.840	-0.336	1.01E-05	0.336	10.060	-0.336	1.02E-05	0.336	10.230
-0.335	1.78E-07	0.335	0.178	-0.335	-1.95E-07	0.335	-0.195	-0.335	3.11E-06	0.335	3.109	-0.335	1.58E-05	0.335	15.780	-0.335	1.00E-05	0.335	9.995	-0.335	1.02E-05	0.335	10.180
-0.334	1.69E-07	0.334	0.169	-0.334	-1.99E-07	0.334	-0.199	-0.334	3.10E-06	0.334	3.100	-0.334	1.57E-05	0.334	15.700	-0.334	9.93E-06	0.334	9.932	-0.334	1.01E-05	0.334	10.140
-0.333	1.62E-07	0.333	0.162	-0.333	-2.06E-07	0.333	-0.206	-0.333	3.09E-06	0.333	3.094	-0.333	1.56E-05	0.333	15.630	-0.333	9.87E-06	0.333	9.873	-0.333	1.01E-05	0.333	10.090
-0.332	1.51E-07	0.332	0.151	-0.332	-2.11E-07	0.332	-0.211	-0.332	3.08E-06	0.332	3.084	-0.332	1.56E-05	0.332	15.560	-0.332	9.80E-06	0.332	9.804	-0.332	1.01E-05	0.332	10.050
-0.331	1.45E-07	0.331	0.145	-0.331	-2.17E-07	0.331	-0.217	-0.331	3.08E-06	0.331	3.079	-0.331	1.55E-05	0.331	15.490	-0.331	9.75E-06	0.331	9.746	-0.331	1.00E-05	0.331	9.999
-0.33	1.35E-07	0.33	0.135	-0.33	-2.21E-07	0.33	-0.221	-0.33	3.07E-06	0.33	3.069	-0.33	1.54E-05	0.33	15.420	-0.33	9.67E-06	0.33	9.674	-0.33	9.95E-06	0.33	9.952
-0.329	1.27E-07	0.329	0.127	-0.329	-2.28E-07	0.329	-0.228	-0.329	3.06E-06	0.329	3.063	-0.329	1.54E-05	0.329	15.350	-0.329	9.61E-06	0.329	9.612	-0.329	9.90E-06	0.329	9.902
-0.328	1.19E-07	0.328	0.119	-0.328	-2.31E-07	0.328	-0.231	-0.328	3.05E-06	0.328	3.054	-0.328	1.53E-05	0.328	15.270	-0.328	9.54E-06	0.328	9.542	-0.328	9.86E-06	0.328	9.858
-0.327	1.11E-07	0.327	0.111	-0.327	-2.39E-07	0.327	-0.239	-0.327	3.05E-06	0.327	3.048	-0.327	1.52E-05	0.327	15.190	-0.327	9.47E-06	0.327	9.474	-0.327	9.81E-06	0.327	9.806
-0.326	1.02E-07	0.326	0.102	-0.326	-2.43E-07	0.326	-0.243	-0.326	3.04E-06	0.326	3.038	-0.326	1.51E-05	0.326	15.120	-0.326	9.40E-06	0.326	9.399	-0.326	9.76E-06	0.326	9.759
-0.325	9.53E-08	0.325	0.095	-0.325	-2.50E-07	0.325	-0.250	-0.325	3.03E-06	0.325	3.033	-0.325	1.50E-05	0.325	15.040	-0.325	9.33E-06	0.325	9.334	-0.325	9.71E-06	0.325	9.708
-0.324	8.55E-08	0.324	0.086	-0.324	-2.54E-07	0.324	-0.254	-0.324	3.02E-06	0.324	3.023	-0.324	1.50E-05	0.324	14.960	-0.324	9.26E-06	0.324	9.257	-0.324	9.66E-06	0.324	9.659
-0.323	7.96E-08	0.323	0.080	-0.323	-2.60E-07	0.323	-0.260	-0.323	3.02E-06	0.323	3.018	-0.323	1.49E-05	0.323	14.880	-0.323	9.19E-06	0.323	9.189	-0.323	9.61E-06	0.323	9.608
-0.322	7.09E-08	0.322	0.071	-0.322	-2.64E-07	0.322	-0.264	-0.322	3.01E-06	0.322	3.008	-0.322	1.48E-05	0.322	14.800	-0.322	9.11E-06	0.322	9.109	-0.322	9.56E-06	0.322	9.557
-0.321	6.25E-08	0.321	0.063	-0.321	-2.71E-07	0.321	-0.271	-0.321	3.00E-06	0.321	3.002	-0.321	1.47E-05	0.321	14.720	-0.321	9.04E-06	0.321	9.038	-0.321	9.50E-06	0.321	9.502
-0.32	5.44E-08	0.32	0.054	-0.32	-2.74E-07	0.32	-0.274	-0.32	2.99E-06	0.32	2.993	-0.32	1.46E-05	0.32	14.640	-0.32	8.96E-06	0.32	8.956	-0.32	9.45E-06	0.32	9.451
-0.319	4.75E-08	0.319	0.048	-0.319	-2.81E-07	0.319	-0.281	-0.319	2.99E-06	0.319	2.987	-0.319	1.46E-05	0.319	14.550	-0.319	8.88E-06	0.319	8.882	-0.319	9.39E-06	0.319	9.393
-0.318	3.94E-08	0.318	0.039	-0.318	-2.84E-07	0.318	-0.284	-0.318	2.98E-06	0.318	2.979	-0.318	1.45E-05	0.318	14.470	-0.318	8.80E-06	0.318	8.801	-0.318	9.34E-06	0.318	9.342
-0.317	3.24E-08	0.317	0.032	-0.317	-2.91E-07	0.317	-0.291	-0.317	2.97E-06	0.317	2.973	-0.317	1.44E-05	0.317	14.390	-0.317	8.72E-06	0.317	8.723	-0.317	9.29E-06	0.317	9.285
-0.316	2.36E-08	0.316	0.024	-0.316	-2.95E-07	0.316	-0.295	-0.316	2.96E-06	0.316	2.964	-0.316	1.43E-05	0.316	14.300	-0.316	8.63E-06	0.316	8.634	-0.316	9.23E-06	0.316	9.231
-0.315	1.76E-08	0.315	0.018	-0.315	-3.01E-07	0.315	-0.301	-0.315	2.96E-06	0.315	2.959	-0.315	1.42E-05	0.315	14.210	-0.315	8.56E-06	0.315	8.556	-0.315	9.17E-06	0.315	9.174
-0.314	8.90E-09	0.314	0.009	-0.314	-3.05E-07	0.314	-0.305	-0.314	2.95E-06	0.314	2.949	-0.314	1.41E-05	0.314	14.120	-0.314	8.46E-06	0.314	8.463	-0.314	9.12E-06	0.314	9.119
-0.313	1.85E-09	0.313	0.002	-0.313	-3.12E-07	0.313	-0.312	-0.313	2.94E-06	0.313	2.943	-0.313	1.40E-05	0.313	14.030	-0.313	8.38E-06	0.313	8.382	-0.313	9.06E-06	0.313	9.059
-0.312	-5.37E-09	0.312	-0.005	-0.312	-3.14E-07	0.312	-0.314	-0.312	2.94E-06	0.312	2.935	-0.312	1.39E-05	0.312	13.940	-0.312	8.29E-06	0.312	8.292	-0.312	9.01E-06	0.312	9.006
-0.311	-1.23E-08	0.311	-0.012	-0.311	-3.22E-07	0.311	-0.322	-0.311	2.93E-06	0.311	2.929	-0.311	1.39E-05	0.311	13.850	-0.311	8.21E-06	0.311	8.206	-0.311	8.94E-06	0.311	8.941
-0.31	-2.01E-08	0.31	-0.020	-0.31	-3.24E-07	0.31	-0.324	-0.31	2.92E-06	0.31	2.920	-0.31	1.38E-05	0.31	13.760	-0.31	8.11E-06	0.31	8.111	-0.31	8.88E-06	0.31	8.884
-0.309	-2.62E-08	0.309	-0.026	-0.309	-3.31E-07	0.309	-0.331	-0.309	2.92E-06	0.309	2.915	-0.309	1.37E-05	0.309	13.660	-0.309	8.02E-06	0.309	8.023	-0.309	8.82E-06	0.309	8.820
-0.308	-3.52E-08	0.308	-0.035	-0.308	-3.35E-07	0.308	-0.335	-0.308	2.91E-06	0.308	2.905	-0.308	1.36E-05	0.308	13.570	-0.308	7.92E-06	0.308	7.924	-0.308	8.76E-06	0.308	8.760
-0.307	-4.31E-08	0.307	-0.043	-0.307	-3.43E-07	0.307	-0.343	-0.307	2.90E-06	0.307	2.898	-0.307	1.35E-05	0.307	13.470	-0.307	7.83E-06	0.307	7.827	-0.307	8.69E-06	0.307	8.690
-0.306	-4.96E-08	0.306	-0.050	-0.306	-3.45E-07	0.306	-0.345	-0.306	2.89E-06	0.306	2.890	-0.306	1.34E-05	0.306	13.370	-0.306	7.72E-06	0.306	7.724	-0.306	8.63E-06	0.306	8.631
-0.305	-5.59E-08	0.305	-0.056	-0.305	-3.52E-07	0.305	-0.352	-0.305	2.88E-06	0.305	2.884	-0.305	1.33E-05	0.305	13.270	-0.305	7.64E-06	0.305	7.635	-0.305	8.57E-06	0.305	8.565
-0.304	-6.24E-08	0.304	-0.062	-0.304	-3.54E-07	0.304	-0.354	-0.304	2.88E-06	0.304	2.876	-0.304	1.32E-05	0.304	13.170	-0.304	7.53E-06	0.304	7.532	-0.304	8.51E-06	0.304	8.505
-0.303	-6.92E-08	0.303	-0.069	-0.303	-3.61E-07	0.303	-0.361	-0.303	2.87E-06	0.303	2.870	-0.303	1.31E-05	0.303	13.070	-0.303	7.44E-06	0.303	7.436	-0.303	8.43E-06	0.303	8.433
-0.302	-7.63E-08	0.302	-0.076	-0.302	-3.63E-07	0.302	-0.363	-0.302	2.86E-06	0.302	2.862	-0.302	1.30E-05	0.302	12.970	-0.302	7.33E-06	0.302	7.330	-0.302	8.37E-06	0.302	8.374
-0.301	-8.23E-08	0.301	-0.082	-0.301	-3.69E-07	0.301	-0.369	-0.301	2.86E-06	0.301	2.857	-0.301	1.29E-05	0.301	12.860	-0.301	7.23E-06	0.301	7.232	-0.301	8.30E-06	0.301	8.303
-0.3	-9.06E-08	0.3	-0.091	-0.3	-3.72E-07	0.3	-0.372	-0.3	2.85E-06	0.3	2.847	-0.3	1.28E-05	0.3	12.760	-0.3	7.12E-06	0.3	7.115	-0.3	8.24E-06	0.3	8.237
-0.299	-9.55E-08	0.299	-0.096	-0.299	-3.78E-07	0.299	-0.378	-0.299	2.84E-06	0.299	2.843	-0.299	1.27E-05	0.299	12.650	-0.299	7.02E-06	0.299	7.020	-0.299	8.16E-06	0.299	8.164
-0.298	-1.03E-07	0.298	-0.103	-0.298	-3.81E-07	0.298	-0.381	-0.298	2.83E-06	0.298	2.834	-0.298	1.25E-05	0.298	12.540	-0.298	6.90E-06	0.298	6.901	-0.298	8.10E-06	0.298	8.098
-0.297	-1.10E-07	0.297	-0.110	-0.297	-3.88E-07	0.297	-0.388	-0.297	2.83E-06	0.297	2.828	-0.297	1.24E-05	0.297	12.440	-0.297	6.80E-06	0.297	6.798	-0.297	8.02E-06	0.297	8.023
-0.296	-1.16E-07	0.296	-0.116	-0.296	-3.90E-07	0.296	-0.390	-0.296	2.82E-06	0.296	2.821	-0.296	1.23E-05	0.296	12.330	-0.296	6.68E-06	0.296	6.682	-0.296	7.96E-06	0.296	7.956
-0.295	-1.23E-07	0.295	-0.123	-0.295	-3.97E-07	0.295	-0.397	-0.295	2.81E-06	0.295	2.813	-0.295	1.22E-05	0.295	12.210	-0.295	6.57E-06	0.295	6.573	-0.295	7.88E-06	0.295	7.877
-0.294	-1.30E-07	0.294	-0.130	-0.294	-4.00E-07	0.294	-0.400	-0.294	2.81E-06	0.294	2.805	-0.294	1.21E-05	0.294	12.100	-0.294	6.45E-06	0.294	6.451	-0.294	7.81E-06	0.294	7.811
-0.293	-1.35E-07	0.293	-0.135	-0.293	-4.06E-07	0.293	-0.406	-0.293	2.80E-06	0.293	2.801	-0.293	1.20E-05	0.293	11.990	-0.293	6.34E-06	0.293	6.341	-0.293	7.73E-06	0.293	7.730
-0.292	-1.43E-07	0.292	-0.143	-0.292	-4.09E-07	0.292	-0.409	-0.292	2.79E-06	0.292	2.791	-0.292	1.19E-05	0.292	11.870	-0.292	6.21E-06	0.292	6.212	-0.292	7.66E-06	0.292	7.661
-0.291	-1.48E-07	0.291	-0.148	-0.291	-4.15E-07	0.291	-0.415	-0.291	2.79E-06	0.291	2.786	-0.291	1.18E-05	0.291	11.760	-0.291	6.10E-06	0.291	6.103	-0.291	7.58E-06	0.291	7.581
-0.29	-1.55E-07	0.29	-0.155	-0.29	-4.17E-07	0.29	-0.417	-0.29	2.78E-06	0.29	2.778	-0.29	1.16E-05	0.29	11.630	-0.29	5.97E-06	0.29	5.971	-0.29	7.51E-06	0.29	7.509
-0.289	-1.60E-07	0.289	-0.160	-0.289	-4.24E-07	0.289	-0.424	-0.289	2.77E-06	0.289	2.773	-0.289	1.15E-05	0.289	11.520	-0.289	5.86E-06	0.289	5.856	-0.289	7.43E-06	0.289	7.426
-0.288	-1.67E-07	0.288	-0.167	-0.288	-4.27E-07	0.288	-0.427	-0.288	2.76E-06	0.288	2.764	-0.288	1.14E-05	0.288	11.390	-0.288	5.73E-06	0.288	5.725	-0.288	7.35E-06	0.288	7.353
-0.287	-1.72E-07	0.287	-0.172	-0.287	-4.34E-07	0.287	-0.434	-0.287	2.76E-06	0.287	2.758	-0.287	1.13E-05	0.287	11.270	-0.287	5.60E-06	0.287	5.603	-0.287	7.27E-06	0.287	7.266
-0.286	-1.79E-07	0.286	-0.179	-0.286	-4.36E-07	0.286	-0.436	-0.286	2.75E-06	0.286	2.750	-0.286	1.12E-05	0.286	11.150	-0.286	5.47E-06	0.286	5.472	-0.286	7.19E-06	0.286	7.194
-0.285	-1.84E-07	0.285	-0.184	-0.285	-4.42E-07	0.285	-0.442	-0.285	2.75E-06	0.285	2.745	-0.285	1.10E-05	0.285	11.020	-0.285	5.35E-06	0.285	5.351	-0.285	7.11E-06	0.285	7.107
-0.284	-1.92E-07	0.284	-0.192	-0.284	-4.45E-07	0.284	-0.445	-0.284	2.74E-06	0.284	2.736	-0.284	1.09E-05	0.284	10.890	-0.284	5.21E-06	0.284	5.209	-0.284	7.03E-06	0.284	7.030
-0.283	-1.96E-07	0.283	-0.196	-0.283	-4.50E-07	0.283	-0.450	-0.283	2.73E-06	0.283	2.732	-0.283	1.08E-05	0.283	10.770	-0.283	5.09E-06	0.283	5.088	-0.283	6.94E-06	0.283	6.944
-0.282	-2.04E-07	0.282	-0.204	-0.282	-4.54E-07	0.282	-0.454	-0.282	2.72E-06	0.282	2.722	-0.282	1.06E-05	0.282	10.640	-0.282	4.94E-06	0.282	4.942	-0.282	6.87E-06	0.282	6.865
-0.281	-2.09E-07	0.281	-0.209	-0.281	-4.60E-07	0.281	-0.460	-0.281	2.72E-06	0.281	2.716	-0.281	1.05E-05	0.281	10.510	-0.281	4.82E-06	0.281	4.817	-0.281	6.77E-06	0.281	6.774
-0.28	-2.15E-07	0.28	-0.215	-0.28	-4.62E-07	0.28	-0.462	-0.28	2.71E-06	0.28	2.709	-0.28	1.04E-05	0.28	10.380	-0.28	4.67E-06	0.28	4.671	-0.28	6.70E-06	0.28	6.698
-0.279	-2.21E-07	0.279	-0.221	-0.279	-4.69E-07	0.279	-0.469	-0.279	2.70E-06	0.279	2.703	-0.279	1.02E-05	0.279	10.240	-0.279	4.54E-06	0.279	4.538	-0.279	6.60E-06	0.279	6.604
-0.278	-2.27E-07	0.278	-0.227	-0.278	-4.70E-07	0.278	-0.470	-0.278	2.70E-06	0.278	2.695	-0.278	1.01E-05	0.278	10.110	-0.278	4.40E-06	0.278	4.396	-0.278	6.53E-06	0.278	6.525
-0.277	-2.32E-07	0.277	-0.232	-0.277	-4.77E-07	0.277	-0.477	-0.277	2.69E-06	0.277	2.690	-0.277	9.97E-06	0.277	9.973	-0.277	4.26E-06	0.277	4.262	-0.277	6.43E-06	0.277	6.432
-0.276	-2.40E-07	0.276	-0.240	-0.276	-4.80E-07	0.276	-0.480	-0.276	2.68E-06	0.276	2.680	-0.276	9.83E-06	0.276	9.833	-0.276	4.11E-06	0.276	4.109	-0.276	6.35E-06	0.276	6.348
-0.275	-2.44E-07	0.275	-0.244	-0.275	-4.86E-07	0.275	-0.486	-0.275	2.68E-06	0.275	2.676	-0.275	9.70E-06	0.275	9.699	-0.275	3.97E-06	0.275	3.974	-0.275	6.25E-06	0.275	6.253
-0.274	-2.51E-07	0.274	-0.251	-0.274	-4.88E-07	0.274	-0.488	-0.274	2.67E-06	0.274	2.667	-0.274	9.56E-06	0.274	9.556	-0.274	3.82E-06	0.274	3.817	-0.274	6.17E-06	0.274	6.168
-0.273	-2.56E-07	0.273	-0.256	-0.273	-4.94E-07	0.273	-0.494	-0.273	2.66E-06	0.273	2.662	-0.273	9.42E-06	0.273	9.415	-0.273	3.68E-06	0.273	3.682	-0.273	6.07E-06	0.273	6.071
-0.272	-2.62E-07	0.272	-0.262	-0.272	-4.96E-07	0.272	-0.496	-0.272	2.65E-06	0.272	2.654	-0.272	9.27E-06	0.272	9.272	-0.272	3.53E-06	0.272	3.526	-0.272	5.99E-06	0.272	5.988
-0.271	-2.67E-07	0.271	-0.267	-0.271	-5.03E-07	0.271	-0.503	-0.271	2.65E-06	0.271	2.648	-0.271	9.13E-06	0.271	9.127	-0.271	3.39E-06	0.271	3.385	-0.271	5.89E-06	0.271	5.888
-0.27	-2.73E-07	0.27	-0.273	-0.27	-5.05E-07	0.27	-0.505	-0.27	2.64E-06	0.27	2.640	-0.27	8.99E-06	0.27	8.985	-0.27	3.23E-06	0.27	3.229	-0.27	5.80E-06	0.27	5.803
-0.269	-2.78E-07	0.269	-0.278	-0.269	-5.11E-07	0.269	-0.511	-0.269	2.64E-06	0.269	2.635	-0.269	8.84E-06	0.269	8.837	-0.269	3.08E-06	0.269	3.083	-0.269	5.70E-06	0.269	5.702
-0.268	-2.85E-07	0.268	-0.285	-0.268	-5.14E-07	0.268	-0.514	-0.268	2.63E-06	0.268	2.625	-0.268	8.69E-06	0.268	8.685	-0.268	2.92E-06	0.268	2.919	-0.268	5.61E-06	0.268	5.614
-0.267	-2.88E-07	0.267	-0.288	-0.267	-5.19E-07	0.267	-0.519	-0.267	2.62E-06	0.267	2.621	-0.267	8.54E-06	0.267	8.539	-0.267	2.78E-06	0.267	2.781	-0.267	5.51E-06	0.267	5.514
-0.266	-2.95E-07	0.266	-0.295	-0.266	-5.22E-07	0.266	-0.522	-0.266	2.61E-06	0.266	2.612	-0.266	8.39E-06	0.266	8.386	-0.266	2.61E-06	0.266	2.614	-0.266	5.42E-06	0.266	5.424
-0.265	-3.01E-07	0.265	-0.301	-0.265	-5.28E-07	0.265	-0.528	-0.265	2.61E-06	0.265	2.607	-0.265	8.24E-06	0.265	8.235	-0.265	2.47E-06	0.265	2.470	-0.265	5.32E-06	0.265	5.322
-0.264	-3.06E-07	0.264	-0.306	-0.264	-5.29E-07	0.264	-0.529	-0.264	2.60E-06	0.264	2.599	-0.264	8.08E-06	0.264	8.083	-0.264	2.30E-06	0.264	2.304	-0.264	5.23E-06	0.264	5.233
-0.263	-3.12E-07	0.263	-0.312	-0.263	-5.36E-07	0.263	-0.536	-0.263	2.59E-06	0.263	2.593	-0.263	7.93E-06	0.263	7.926	-0.263	2.15E-06	0.263	2.153	-0.263	5.13E-06	0.263	5.126
-0.262	-3.18E-07	0.262	-0.318	-0.262	-5.38E-07	0.262	-0.538	-0.262	2.59E-06	0.262	2.585	-0.262	7.77E-06	0.262	7.769	-0.262	1.99E-06	0.262	1.985	-0.262	5.04E-06	0.262	5.036
-0.261	-3.21E-07	0.261	-0.321	-0.261	-5.44E-07	0.261	-0.544	-0.261	2.58E-06	0.261	2.580	-0.261	7.61E-06	0.261	7.613	-0.261	1.84E-06	0.261	1.835	-0.261	4.93E-06	0.261	4.931
-0.26	-3.29E-07	0.26	-0.329	-0.26	-5.47E-07	0.26	-0.547	-0.26	2.57E-06	0.26	2.571	-0.26	7.45E-06	0.26	7.453	-0.26	1.67E-06	0.26	1.665	-0.26	4.84E-06	0.26	4.841
-0.259	-3.33E-07	0.259	-0.333	-0.259	-5.52E-07	0.259	-0.552	-0.259	2.57E-06	0.259	2.566	-0.259	7.30E-06	0.259	7.295	-0.259	1.52E-06	0.259	1.516	-0.259	4.73E-06	0.259	4.734
-0.258	-3.39E-07	0.258	-0.339	-0.258	-5.54E-07	0.258	-0.554	-0.258	2.56E-06	0.258	2.558	-0.258	7.13E-06	0.258	7.132	-0.258	1.34E-06	0.258	1.341	-0.258	4.64E-06	0.258	4.641
-0.257	-3.43E-07	0.257	-0.343	-0.257	-5.60E-07	0.257	-0.560	-0.257	2.55E-06	0.257	2.552	-0.257	6.97E-06	0.257	6.971	-0.257	1.19E-06	0.257	1.191	-0.257	4.53E-06	0.257	4.533
-0.256	-3.50E-07	0.256	-0.350	-0.256	-5.62E-07	0.256	-0.562	-0.256	2.54E-06	0.256	2.543	-0.256	6.80E-06	0.256	6.803	-0.256	1.01E-06	0.256	1.014	-0.256	4.44E-06	0.256	4.441
-0.255	-3.55E-07	0.255	-0.355	-0.255	-5.69E-07	0.255	-0.569	-0.255	2.54E-06	0.255	2.538	-0.255	6.64E-06	0.255	6.637	-0.255	8.55E-07	0.255	0.855	-0.255	4.33E-06	0.255	4.328
-0.254	-3.60E-07	0.254	-0.360	-0.254	-5.70E-07	0.254	-0.570	-0.254	2.53E-06	0.254	2.530	-0.254	6.47E-06	0.254	6.473	-0.254	6.85E-07	0.254	0.685	-0.254	4.24E-06	0.254	4.239
-0.253	-3.64E-07	0.253	-0.364	-0.253	-5.76E-07	0.253	-0.576	-0.253	2.53E-06	0.253	2.525	-0.253	6.30E-06	0.253	6.304	-0.253	5.32E-07	0.253	0.532	-0.253	4.13E-06	0.253	4.129
-0.252	-3.70E-07	0.252	-0.370	-0.252	-5.79E-07	0.252	-0.579	-0.252	2.52E-06	0.252	2.516	-0.252	6.14E-06	0.252	6.135	-0.252	3.54E-07	0.252	0.354	-0.252	4.04E-06	0.252	4.036
-0.251	-3.73E-07	0.251	-0.373	-0.251	-5.84E-07	0.251	-0.584	-0.251	2.51E-06	0.251	2.512	-0.251	5.97E-06	0.251	5.970	-0.251	2.03E-07	0.251	0.203	-0.251	3.93E-06	0.251	3.928
-0.25	-3.79E-07	0.25	-0.379	-0.25	-5.86E-07	0.25	-0.586	-0.25	2.50E-06	0.25	2.502	-0.25	5.80E-06	0.25	5.796	-0.25	2.25E-08	0.25	0.023	-0.25	3.83E-06	0.25	3.833
-0.249	-3.85E-07	0.249	-0.385	-0.249	-5.93E-07	0.249	-0.593	-0.249	2.50E-06	0.249	2.497	-0.249	5.62E-06	0.249	5.623	-0.249	-1.32E-07	0.249	-0.132	-0.249	3.72E-06	0.249	3.721
-0.248	-3.89E-07	0.248	-0.389	-0.248	-5.93E-07	0.248	-0.593	-0.248	2.49E-06	0.248	2.490	-0.248	5.45E-06	0.248	5.449	-0.248	-3.07E-07	0.248	-0.307	-0.248	3.63E-06	0.248	3.628
-0.247	-3.94E-07	0.247	-0.394	-0.247	-6.00E-07	0.247	-0.600	-0.247	2.48E-06	0.247	2.483	-0.247	5.27E-06	0.247	5.273	-0.247	-4.65E-07	0.247	-0.465	-0.247	3.52E-06	0.247	3.516
-0.246	-3.99E-07	0.246	-0.399	-0.246	-6.02E-07	0.246	-0.602	-0.246	2.48E-06	0.246	2.476	-0.246	5.10E-06	0.246	5.099	-0.246	-6.38E-07	0.246	-0.638	-0.246	3.43E-06	0.246	3.426
-0.245	-4.04E-07	0.245	-0.404	-0.245	-6.07E-07	0.245	-0.607	-0.245	2.47E-06	0.245	2.470	-0.245	4.92E-06	0.245	4.922	-0.245	-7.93E-07	0.245	-0.793	-0.245	3.32E-06	0.245	3.315
-0.244	-4.10E-07	0.244	-0.410	-0.244	-6.10E-07	0.244	-0.610	-0.244	2.46E-06	0.244	2.462	-0.244	4.74E-06	0.244	4.741	-0.244	-9.70E-07	0.244	-0.970	-0.244	3.22E-06	0.244	3.221
-0.243	-4.13E-07	0.243	-0.413	-0.243	-6.15E-07	0.243	-0.615	-0.243	2.46E-06	0.243	2.457	-0.243	4.57E-06	0.243	4.566	-0.243	-1.12E-06	0.243	-1.123	-0.243	3.11E-06	0.243	3.111
-0.242	-4.19E-07	0.242	-0.419	-0.242	-6.17E-07	0.242	-0.617	-0.242	2.45E-06	0.242	2.448	-0.242	4.38E-06	0.242	4.380	-0.242	-1.30E-06	0.242	-1.303	-0.242	3.02E-06	0.242	3.016
-0.241	-4.24E-07	0.241	-0.424	-0.241	-6.23E-07	0.241	-0.623	-0.241	2.44E-06	0.241	2.443	-0.241	4.20E-06	0.241	4.202	-0.241	-1.46E-06	0.241	-1.455	-0.241	2.91E-06	0.241	2.908
-0.24	-4.29E-07	0.24	-0.429	-0.24	-6.25E-07	0.24	-0.625	-0.24	2.44E-06	0.24	2.435	-0.24	4.02E-06	0.24	4.019	-0.24	-1.63E-06	0.24	-1.632	-0.24	2.82E-06	0.24	2.816
-0.239	-4.34E-07	0.239	-0.434	-0.239	-6.31E-07	0.239	-0.631	-0.239	2.43E-06	0.239	2.428	-0.239	3.83E-06	0.239	3.830	-0.239	-1.79E-06	0.239	-1.789	-0.239	2.71E-06	0.239	2.705
-0.238	-4.39E-07	0.238	-0.439	-0.238	-6.33E-07	0.238	-0.633	-0.238	2.42E-06	0.238	2.421	-0.238	3.65E-06	0.238	3.650	-0.238	-1.96E-06	0.238	-1.958	-0.238	2.62E-06	0.238	2.615
-0.237	-4.43E-07	0.237	-0.443	-0.237	-6.39E-07	0.237	-0.639	-0.237	2.42E-06	0.237	2.415	-0.237	3.46E-06	0.237	3.461	-0.237	-2.12E-06	0.237	-2.118	-0.237	2.50E-06	0.237	2.502
-0.236	-4.50E-07	0.236	-0.450	-0.236	-6.41E-07	0.236	-0.641	-0.236	2.41E-06	0.236	2.405	-0.236	3.27E-06	0.236	3.270	-0.236	-2.30E-06	0.236	-2.296	-0.236	2.41E-06	0.236	2.409
-0.235	-4.52E-07	0.235	-0.452	-0.235	-6.46E-07	0.235	-0.646	-0.235	2.40E-06	0.235	2.402	-0.235	3.08E-06	0.235	3.084	-0.235	-2.44E-06	0.235	-2.441	-0.235	2.30E-06	0.235	2.304
-0.234	-4.58E-07	0.234	-0.458	-0.234	-6.48E-07	0.234	-0.648	-0.234	2.39E-06	0.234	2.392	-0.234	2.89E-06	0.234	2.892	-0.234	-2.62E-06	0.234	-2.616	-0.234	2.21E-06	0.234	2.214
-0.233	-4.63E-07	0.233	-0.463	-0.233	-6.55E-07	0.233	-0.655	-0.233	2.39E-06	0.233	2.386	-0.233	2.70E-06	0.233	2.702	-0.233	-2.77E-06	0.233	-2.766	-0.233	2.11E-06	0.233	2.105
-0.232	-4.67E-07	0.232	-0.467	-0.232	-6.55E-07	0.232	-0.655	-0.232	2.38E-06	0.232	2.379	-0.232	2.51E-06	0.232	2.509	-0.232	-2.94E-06	0.232	-2.936	-0.232	2.02E-06	0.232	2.019
-0.231	-4.72E-07	0.231	-0.472	-0.231	-6.62E-07	0.231	-0.662	-0.231	2.37E-06	0.231	2.372	-0.231	2.31E-06	0.231	2.314	-0.231	-3.09E-06	0.231	-3.087	-0.231	1.91E-06	0.231	1.909
-0.23	-4.77E-07	0.23	-0.477	-0.23	-6.64E-07	0.23	-0.664	-0.23	2.36E-06	0.23	2.364	-0.23	2.12E-06	0.23	2.121	-0.23	-3.25E-06	0.23	-3.254	-0.23	1.83E-06	0.23	1.825
-0.229	-4.81E-07	0.229	-0.481	-0.229	-6.69E-07	0.229	-0.669	-0.229	2.36E-06	0.229	2.359	-0.229	1.93E-06	0.229	1.925	-0.229	-3.40E-06	0.229	-3.402	-0.229	1.72E-06	0.229	1.718
-0.228	-4.87E-07	0.228	-0.487	-0.228	-6.72E-07	0.228	-0.672	-0.228	2.35E-06	0.228	2.350	-0.228	1.73E-06	0.228	1.729	-0.228	-3.57E-06	0.228	-3.570	-0.228	1.63E-06	0.228	1.632
-0.227	-4.90E-07	0.227	-0.490	-0.227	-6.77E-07	0.227	-0.677	-0.227	2.35E-06	0.227	2.346	-0.227	1.53E-06	0.227	1.532	-0.227	-3.71E-06	0.227	-3.710	-0.227	1.53E-06	0.227	1.530
-0.226	-4.95E-07	0.226	-0.495	-0.226	-6.79E-07	0.226	-0.679	-0.226	2.34E-06	0.226	2.336	-0.226	1.33E-06	0.226	1.331	-0.226	-3.88E-06	0.226	-3.879	-0.226	1.44E-06	0.226	1.444
-0.225	-5.00E-07	0.225	-0.500	-0.225	-6.85E-07	0.225	-0.685	-0.225	2.33E-06	0.225	2.331	-0.225	1.13E-06	0.225	1.133	-0.225	-4.02E-06	0.225	-4.018	-0.225	1.34E-06	0.225	1.342
-0.224	-5.05E-07	0.224	-0.505	-0.224	-6.87E-07	0.224	-0.687	-0.224	2.32E-06	0.224	2.323	-0.224	9.32E-07	0.224	0.932	-0.224	-4.18E-06	0.224	-4.181	-0.224	1.26E-06	0.224	1.260
-0.223	-5.09E-07	0.223	-0.509	-0.223	-6.93E-07	0.223	-0.693	-0.223	2.32E-06	0.223	2.317	-0.223	7.24E-07	0.223	0.724	-0.223	-4.33E-06	0.223	-4.327	-0.223	1.16E-06	0.223	1.159
-0.222	-5.14E-07	0.222	-0.514	-0.222	-6.94E-07	0.222	-0.694	-0.222	2.31E-06	0.222	2.309	-0.222	5.25E-07	0.222	0.525	-0.222	-4.48E-06	0.222	-4.480	-0.222	1.08E-06	0.222	1.081
-0.221	-5.17E-07	0.221	-0.517	-0.221	-7.00E-07	0.221	-0.700	-0.221	2.30E-06	0.221	2.303	-0.221	3.20E-07	0.221	0.320	-0.221	-4.62E-06	0.221	-4.619	-0.221	9.81E-07	0.221	0.981
-0.22	-5.24E-07	0.22	-0.524	-0.22	-7.02E-07	0.22	-0.702	-0.22	2.29E-06	0.22	2.294	-0.22	1.14E-07	0.22	0.114	-0.22	-4.78E-06	0.22	-4.776	-0.22	9.02E-07	0.22	0.902
-0.219	-5.26E-07	0.219	-0.526	-0.219	-7.07E-07	0.219	-0.707	-0.219	2.29E-06	0.219	2.290	-0.219	-8.69E-08	0.219	-0.087	-0.219	-4.90E-06	0.219	-4.904	-0.219	8.07E-07	0.219	0.807
-0.218	-5.32E-07	0.218	-0.532	-0.218	-7.09E-07	0.218	-0.709	-0.218	2.28E-06	0.218	2.281	-0.218	-2.99E-07	0.218	-0.299	-0.218	-5.06E-06	0.218	-5.063	-0.218	7.29E-07	0.218	0.729
-0.217	-5.36E-07	0.217	-0.536	-0.217	-7.15E-07	0.217	-0.715	-0.217	2.28E-06	0.217	2.275	-0.217	-5.09E-07	0.217	-0.509	-0.217	-5.19E-06	0.217	-5.192	-0.217	6.34E-07	0.217	0.634
-0.216	-5.41E-07	0.216	-0.541	-0.216	-7.15E-07	0.216	-0.715	-0.216	2.27E-06	0.216	2.267	-0.216	-7.18E-07	0.216	-0.718	-0.216	-5.34E-06	0.216	-5.343	-0.216	5.63E-07	0.216	0.563
-0.215	-5.45E-07	0.215	-0.545	-0.215	-7.22E-07	0.215	-0.722	-0.215	2.26E-06	0.215	2.260	-0.215	-9.30E-07	0.215	-0.930	-0.215	-5.48E-06	0.215	-5.475	-0.215	4.68E-07	0.215	0.468
-0.214	-5.50E-07	0.214	-0.550	-0.214	-7.23E-07	0.214	-0.723	-0.214	2.25E-06	0.214	2.252	-0.214	-1.14E-06	0.214	-1.140	-0.214	-5.62E-06	0.214	-5.617	-0.214	4.00E-07	0.214	0.400
-0.213	-5.53E-07	0.213	-0.553	-0.213	-7.29E-07	0.213	-0.729	-0.213	2.25E-06	0.213	2.247	-0.213	-1.35E-06	0.213	-1.352	-0.213	-5.74E-06	0.213	-5.741	-0.213	3.09E-07	0.213	0.309
-0.212	-5.59E-07	0.212	-0.559	-0.212	-7.32E-07	0.212	-0.732	-0.212	2.24E-06	0.212	2.238	-0.212	-1.57E-06	0.212	-1.567	-0.212	-5.89E-06	0.212	-5.887	-0.212	2.39E-07	0.212	0.239
-0.211	-5.62E-07	0.211	-0.562	-0.211	-7.37E-07	0.211	-0.737	-0.211	2.23E-06	0.211	2.232	-0.211	-1.78E-06	0.211	-1.782	-0.211	-6.01E-06	0.211	-6.008	-0.211	1.53E-07	0.211	0.153
-0.21	-5.67E-07	0.21	-0.567	-0.21	-7.38E-07	0.21	-0.738	-0.21	2.22E-06	0.21	2.224	-0.21	-2.00E-06	0.21	-2.000	-0.21	-6.15E-06	0.21	-6.152	-0.21	8.38E-08	0.21	0.084
-0.209	-5.71E-07	0.209	-0.571	-0.209	-7.45E-07	0.209	-0.745	-0.209	2.22E-06	0.209	2.217	-0.209	-2.21E-06	0.209	-2.214	-0.209	-6.27E-06	0.209	-6.268	-0.209	-4.29E-10	0.209	0.000
-0.208	-5.75E-07	0.208	-0.575	-0.208	-7.46E-07	0.208	-0.746	-0.208	2.21E-06	0.208	2.210	-0.208	-2.43E-06	0.208	-2.431	-0.208	-6.41E-06	0.208	-6.405	-0.208	-6.47E-08	0.208	-0.065
-0.207	-5.80E-07	0.207	-0.580	-0.207	-7.53E-07	0.207	-0.753	-0.207	2.20E-06	0.207	2.203	-0.207	-2.65E-06	0.207	-2.649	-0.207	-6.52E-06	0.207	-6.521	-0.207	-1.48E-07	0.207	-0.148
-0.206	-5.84E-07	0.206	-0.584	-0.206	-7.54E-07	0.206	-0.754	-0.206	2.20E-06	0.206	2.196	-0.206	-2.86E-06	0.206	-2.864	-0.206	-6.65E-06	0.206	-6.651	-0.206	-2.06E-07	0.206	-0.206
-0.205	-5.90E-07	0.205	-0.590	-0.205	-7.62E-07	0.205	-0.762	-0.205	2.19E-06	0.205	2.188	-0.205	-3.10E-06	0.205	-3.095	-0.205	-6.77E-06	0.205	-6.773	-0.205	-2.93E-07	0.205	-0.293
-0.204	-5.95E-07	0.204	-0.595	-0.204	-7.64E-07	0.204	-0.764	-0.204	2.18E-06	0.204	2.178	-0.204	-3.33E-06	0.204	-3.325	-0.204	-6.92E-06	0.204	-6.915	-0.204	-3.58E-07	0.204	-0.358
-0.203	-5.96E-07	0.203	-0.596	-0.203	-7.68E-07	0.203	-0.768	-0.203	2.18E-06	0.203	2.175	-0.203	-3.54E-06	0.203	-3.537	-0.203	-7.01E-06	0.203	-7.013	-0.203	-4.29E-07	0.203	-0.429
-0.202	-6.02E-07	0.202	-0.602	-0.202	-7.69E-07	0.202	-0.769	-0.202	2.17E-06	0.202	2.166	-0.202	-3.76E-06	0.202	-3.759	-0.202	-7.14E-06	0.202	-7.142	-0.202	-4.86E-07	0.202	-0.486
[truncated: 1,201 more rows]
