# Supplementary material for: A SiO2 Hybrid Enzyme-Based Biosensor with Enhanced Electrochemical Stability for Accuracy Detection of Glucose
Source: Int J Anal Chem. 2023 Jun 2;2023:6620613. doi: 10.1155/2023/6620613 (PMC10256442; doi:10.1155/2023/6620613)
Supplement: Supplementary Materials — The first supplementary material file is the original data of the CV and AC impedance of electrode with different modification. The second supplementary material file is the original data of the peak current at different temperatures and pH. The third supplementary material file is the original data of the working curve for the detection of glucose. [file 6620613.f1.zip › working curve for the detection of glucose (1).txt]

Raw data of figure 9 working curve for the detection of glucose.
1.960E-37	1.960	7.330
3.919E-37	3.919	7.264
7.832E-37	7.832	6.988
1.173E-36	11.730	6.586
1.562E-36	15.620	6.165
1.754E-36	17.540	5.696
1.946E-36	19.460	5.234
1.945E-36	19.450	4.760
3.889E-36	38.890	4.326
7.772E-36	77.720	3.928
1.164E-35	116.400	3.591
1.550E-35	155.000	3.279
1.741E-35	174.100	3.029
1.931E-35	193.100	2.773
1.930E-35	193.000	2.351
3.859E-35	385.900	2.182
7.712E-35	771.200	2.036
1.155E-34	1155.000	1.936
1.538E-34	1538.000	1.797
1.727E-34	1727.000	1.691
1.916E-34	1916.000	1.612
